# Supplementary material for: Congenital idiopathic megaesophagus in the German shepherd dog is a sex-differentiated trait and is associated with an intronic variable number tandem repeat in Melanin-Concentrating Hormone Receptor 2
Source: PLoS Genet. 2022 Mar 10;18(3):e1010044. doi: 10.1371/journal.pgen.1010044 (PMC8912139; doi:10.1371/journal.pgen.1010044)
Supplement: S2 Table — (XLSX) [file pgen.1010044.s006.xlsx]

## Sheet: S2Table
Dog ID	Sex	CIM-Affection Status	Birth Weight (lbs)	Adult Weight (lbs)
1	F	unaffected	0.88	57
2	F	unaffected	0.75
3	F	unaffected	1.19	56.2
4	F	unaffected	1.09	60
5	F	unaffected	0.91	49.4
6	F	unaffected	1.09	56
7	F	unaffected	1	50.8
8	F	unaffected	0.78	53.3
9	F	unaffected	1.06	53.3
10	F	unaffected	0.72	53
11	F	unaffected	0.97	48
12	F	unaffected	0.97	51.6
13	F	unaffected	0.94	50
14	F	unaffected	0.75	47
15	F	unaffected	0.75	48
16	F	unaffected	0.72	48.6
17	F	unaffected	0.72
18	F	unaffected	0.78	46.3
19	F	unaffected	0.88	49.6
20	F	unaffected	0.84	51.4
21	F	unaffected	0.66
22	F	unaffected	0.97	69.5
23	F	unaffected	0.88	75.5
24	F	unaffected	0.72	54.8
25	F	unaffected	1.19	55
26	F	unaffected	1	51
27	F	unaffected	0.84	58.9
28	F	unaffected	0.88	50.7
29	F	unaffected	1.31	56.8
30	F	unaffected	1.09	56.5
31	F	unaffected	1.16	51.6
32	F	unaffected	1.13	56.1
33	F	unaffected	0.91	53
34	F	unaffected	1.06	51.5
35	F	unaffected	1.06	55.6
36	F	unaffected	0.9	65
37	F	unaffected	0.9	62
38	F	unaffected	1.22	58.8
39	F	unaffected	0.91	58.2
40	F	unaffected	1.06	57.8
41	F	unaffected	1	61.5
42	F	unaffected	0.81	55.7
43	F	unaffected	0.94	62.3
44	F	unaffected	0.97	54.6
45	F	unaffected	0.94	63.7
46	F	unaffected	0.7	53.2
47	F	unaffected	1	49.9
48	F	unaffected	1.06	47
49	F	unaffected	1.03	53.1
50	F	unaffected	0.88	64.9
51	F	unaffected	1.22	57.6
52	F	unaffected	0.34
53	F	unaffected	1	58
54	F	unaffected	0.69	52
55	F	unaffected	0.81	64
56	F	unaffected	0.69	59.6
57	F	unaffected	0.75
58	F	unaffected	1.22	51.5
59	F	unaffected	1.16	67
60	F	unaffected	0.78	66
61	F	unaffected	0.88	47
62	F	unaffected	1.09
63	F	unaffected	1.03	60.4
64	F	unaffected	0.78	58.2
65	F	unaffected	0.97
66	F	unaffected	1
67	F	unaffected	1.03	52.2
68	F	unaffected	0.78	50
69	F	unaffected	0.94	52
70	F	unaffected	1	50
71	F	unaffected	1.06	58.4
72	F	unaffected	1.06	51
73	F	unaffected	1.03	47.6
74	F	unaffected	0.78	50.3
75	F	unaffected	1.03	54.1
76	F	unaffected	0.88	48.2
77	F	unaffected	0.88	51.9
78	F	unaffected	1.09	63.3
79	F	unaffected	1.06	57.9
80	F	unaffected	1.03	59
81	F	unaffected	1.25	68.6
82	F	unaffected	1	58
83	F	unaffected	1.16	61.8
84	F	unaffected	1.22	57.9
85	F	unaffected	1.16	58
86	F	unaffected	1	58.3
87	F	unaffected	1	62
88	F	unaffected	0.72	57.3
89	F	unaffected	0.66	61.4
90	F	unaffected	0.94	59.2
91	F	unaffected	0.88	58
92	F	unaffected	0.94	69.8
93	F	unaffected	0.88	57.8
94	F	unaffected	1.03	54
95	F	unaffected	0.88	62.5
96	F	unaffected	1	54.5
97	F	unaffected	1.19	61.2
98	F	unaffected	1.09	47.7
99	F	unaffected	1.19	74.2
100	F	unaffected	1.13	65.4
101	F	unaffected	1	57.1
102	F	unaffected	1.09	59.5
103	F	unaffected	1.16	60
104	F	unaffected	0.84	47.8
105	F	unaffected	0.78	59.6
106	F	unaffected	0.78	57.9
107	F	unaffected	0.94	63.1
108	F	unaffected	0.81	59.3
109	F	unaffected	0.84	55.5
110	F	unaffected	0.69	66.6
111	F	unaffected	0.81	60
112	F	unaffected	1.03	60.8
113	F	unaffected	1.03	51.7
114	F	unaffected	0.97	50.2
115	F	unaffected	0.84	55
116	F	unaffected	0.81	44.2
117	F	unaffected	1	54.8
118	F	unaffected	1	60.2
119	F	unaffected	0.97
120	F	unaffected	1.19	56.6
121	F	unaffected	1.09	52.2
122	F	unaffected	1.19	55
123	F	unaffected	1.03	52.3
124	F	unaffected	1	49.6
125	F	unaffected	0.72	58.3
126	F	unaffected	1.25
127	F	unaffected	1.19	62.8
128	F	unaffected	0.97	60
129	F	unaffected	0.88	59
130	F	unaffected	0.84	51
131	F	unaffected	0.81	53.1
132	F	unaffected	0.78	54.4
133	F	unaffected	0.75	63.6
134	F	unaffected	1.03	65.8
135	F	unaffected	0.97	54
136	F	unaffected	0.88	58.8
137	F	unaffected	1.06	61.7
138	F	unaffected	1.06	39.7
139	F	unaffected	0.97
140	F	unaffected	0.84	41.9
141	F	unaffected	0.91	63.3
142	F	unaffected	0.84	49.2
143	F	unaffected	0.81	59.1
144	F	unaffected	0.81	55.4
145	F	unaffected	0.63	48.5
146	F	unaffected	1.09	55
147	F	unaffected	1.22	64.2
148	F	unaffected	1.25	58
149	F	unaffected	0.75	56.8
150	F	unaffected	1.19	65.5
151	F	unaffected	1.16	66.2
152	F	unaffected	0.94	59.5
153	F	unaffected	1	60.4
154	F	unaffected	0.97	61.4
155	F	unaffected	1.06
156	F	unaffected	1.13	46.2
157	F	unaffected	1	52.7
158	F	unaffected	0.91	43.4
159	F	unaffected	0.75	53.5
160	F	unaffected	1.13	58.2
161	F	unaffected	1.03	52.8
162	F	unaffected	1.09	53.7
163	F	unaffected	1.03	58.6
164	F	unaffected	0.84	54.2
165	F	unaffected	0.91	59.3
166	F	unaffected	1.19	60
167	F	unaffected	1.19	72.4
168	F	unaffected	1.13	51
169	F	unaffected	1.13	69.2
170	F	unaffected	0.84	56.6
171	F	unaffected	0.78	55.5
172	F	unaffected	0.63	53
173	F	unaffected	0.75	42.8
174	F	unaffected	0.88	53
175	F	unaffected	0.69	51.9
176	F	unaffected	0.99	60.2
177	F	unaffected	1.09	60
178	F	unaffected	1.06	47.2
179	F	unaffected	0.91	48.5
180	F	unaffected	0.81	55
181	F	unaffected	0.94	47.9
182	F	unaffected	1.09	55.5
183	F	unaffected	1.09	54
184	F	unaffected	0.78	47.7
185	F	unaffected	0.97	52.4
186	F	unaffected	1	50.5
187	F	unaffected	1.09	48.6
188	F	unaffected	1.09	47.4
189	F	unaffected	1.06	57.5
190	F	unaffected	0.72	38.4
191	F	unaffected	0.69	43
192	F	unaffected	0.81	48
193	F	unaffected	0.84
194	F	unaffected	1.28	59.9
195	F	unaffected	1.22	57
196	F	unaffected	1	50
197	F	unaffected	1	55.3
198	F	unaffected	0.91	48
199	F	unaffected	0.78	61.3
200	F	unaffected	0.91	59
201	F	unaffected	0.88	64.3
202	F	unaffected	0.84	52.2
203	F	unaffected	0.63	55.1
204	F	unaffected	1	68.2
205	F	unaffected	1.06
206	F	unaffected	1.06	58
207	F	unaffected	1.06	60
208	F	unaffected	0.97	60.4
209	F	unaffected	1.06	63.1
210	F	unaffected	0.78	53
211	F	unaffected	0.97	50
212	F	unaffected	0.84	52.3
213	F	unaffected	1	53.1
214	F	unaffected	0.97	49.8
215	F	unaffected	0.84	58.7
216	F	unaffected	0.72	45.3
217	F	unaffected	0.88	54.8
218	F	unaffected	0.91	55
219	F	unaffected	1.03	51.2
220	F	unaffected	1	46
221	F	unaffected	0.97
222	F	unaffected	0.91
223	F	unaffected	1.09	57.2
224	F	unaffected	1.03	56
225	F	unaffected	1.09	56.7
226	F	unaffected	1.06	52.6
227	F	unaffected	1.31	68.4
228	F	unaffected	1.25	53.8
229	F	unaffected	0.63	56.6
230	F	unaffected	1.16	62
231	F	unaffected	1.13
232	F	unaffected	0.91	59.2
233	F	unaffected	0.88	53
234	F	unaffected	0.91	62.6
235	F	unaffected	0.78	54.2
236	F	unaffected	0.88	53.3
237	F	unaffected	0.72	50.4
238	F	unaffected	0.53	48.7
239	F	unaffected	0.78	54.4
240	F	unaffected	0.81	62.5
241	F	unaffected	0.72	59.3
242	F	unaffected	0.66	69.5
243	F	unaffected	0.56	55
244	F	unaffected	1.34	70
245	F	unaffected	0.94	59.2
246	F	unaffected	0.84	59.4
247	F	unaffected	0.95	56
248	F	unaffected	0.9	60.2
249	F	unaffected	1.3	72.1
250	F	unaffected	1	65
251	F	unaffected	0.8	67
252	F	unaffected	0.95	68
253	F	unaffected	1.1	62
254	F	unaffected	0.9	72.2
255	F	unaffected	1.15	55
256	F	unaffected	0.85	67.9
257	F	unaffected	1	64.7
258	F	unaffected	0.81	64.8
259	F	unaffected	1.25	58
260	F	unaffected	1.03	67.8
261	F	unaffected	0.78	61.7
262	F	unaffected	1.09	69
263	F	unaffected	1	68.4
264	F	unaffected	0.66	55.7
265	F	unaffected	0.81	59.7
266	F	unaffected	1.09	62.6
267	F	unaffected	1.06	55.6
268	F	unaffected	1.34	70
269	F	unaffected	0.88	64.5
270	F	unaffected	0.78	62
271	F	unaffected	1.09	56
272	F	unaffected	0.69	66
273	F	unaffected	0.81	51
274	F	unaffected	1.09	61
275	F	unaffected	1.06	52.5
276	F	unaffected	0.75	65
277	F	unaffected	0.94	50
278	F	unaffected	0.84	54
279	F	unaffected	1.06	59.6
280	F	unaffected	1.13	61.5
281	F	unaffected	0.91	61.4
282	F	unaffected	1.34	64
283	F	unaffected	0.91	62.8
284	F	unaffected	0.81	60.1
285	F	unaffected	0.97	50.4
286	F	unaffected	1.16	62
287	F	unaffected	0.88	60.3
288	F	unaffected	0.94	69.7
289	F	unaffected	1	57.6
290	F	unaffected	1.09	63.5
291	F	unaffected	0.97	65.7
292	F	unaffected	1.03	67
293	F	unaffected	0.97	53.5
294	F	unaffected	1.09	57.1
295	F	unaffected	1.16	69.8
296	F	unaffected	0.97	59.2
297	F	affected	0.85
298	F	affected	0.72
299	F	affected	0.97
300	F	affected	0.91
301	F	affected	0.91	61.5
302	F	affected	1.13	61.5
303	F	affected	0.91	62.3
304	F	affected	0.81	63.2
305	F	affected	0.91
306	F	affected	0.88
307	F	affected	1.04
308	F	affected	1.19	64.2
309	F	affected	0.66	52.6
310	F	affected	1.13	58
311	F	affected	0.88	57
312	F	affected	0.75	52.5
313	F	affected	0.75	58
314	F	affected	0.94
315	F	affected	1.13	56
316	F	affected	1	58.3
317	F	affected	0.63	52.5
318	F	affected	0.69	42
319	F	affected	1.28	63.5
320	F	affected	1	47.7
321	F	affected	0.88	56
322	F	affected	1.09	54.8
323	F	affected	0.63	53
324	F	affected	0.63	54.5
325	F	affected	0.97	60.9
326	F	affected	0.91	56.7
327	F	affected	0.78	58.4
328	F	affected	1.03	54.2
329	F	affected	0.75	55.3
330	F	affected	0.66	57
331	M	unaffected	0.91	82
332	M	unaffected	0.69	60
333	M	unaffected	0.72	63.8
334	M	unaffected	0.53	80.3
335	M	unaffected	1.07	57
336	M	unaffected	0.97	64
337	M	unaffected	1.16	56.7
338	M	unaffected	1.06	64.9
339	M	unaffected	1.16	57
340	M	unaffected	1.13	63.8
341	M	unaffected	0.75	47.3
342	M	unaffected	0.81	57.6
343	M	unaffected	0.91	72
344	M	unaffected	0.81	56.4
345	M	unaffected	0.69	54
346	M	unaffected	0.69	65.5
347	M	unaffected	0.72	54.2
348	M	unaffected	0.88	52.2
349	M	unaffected	0.97	59.2
350	M	unaffected	0.88	56.5
351	M	unaffected	0.84	51
352	M	unaffected	0.42
353	M	unaffected	0.84	63.5
354	M	unaffected	0.88	80
355	M	unaffected	0.97	72.6
356	M	unaffected	0.97	75.5
357	M	unaffected	1	70.4
358	M	unaffected	0.78
359	M	unaffected	0.97	50.5
360	M	unaffected	0.91	77
361	M	unaffected	1.03	71.6
362	M	unaffected	1.06	75
363	M	unaffected	1.19	67.1
364	M	unaffected	0.91	74
365	M	unaffected	1.09	67.4
366	M	unaffected	0.9	77.9
367	M	unaffected	1.4	70.8
368	M	unaffected	1.09	76
369	M	unaffected	1	60
370	M	unaffected	0.88	78.6
371	M	unaffected	1.06	67.8
372	M	unaffected	1.13	78.5
373	M	unaffected	1.34	86.5
374	M	unaffected	0.91	73
375	M	unaffected	0.81	65.5
376	M	unaffected	1.05	66.3
377	M	unaffected	0.7
378	M	unaffected	0.8
379	M	unaffected	1.03	61.4
380	M	unaffected	1.03	74.2
381	M	unaffected	0.78	78
382	M	unaffected	1.16	55
383	M	unaffected	1.25
384	M	unaffected	1.19	63
385	M	unaffected	1.13	70
386	M	unaffected	0.91
387	M	unaffected	0.91	69.2
388	M	unaffected	0.97	79.8
389	M	unaffected	0.91	67
390	M	unaffected	0.97
391	M	unaffected	0.69	64.5
392	M	unaffected	0.69	74
393	M	unaffected	0.75	72.6
394	M	unaffected	0.66
395	M	unaffected	0.84
396	M	unaffected	0.66
397	M	unaffected	0.69	69.4
398	M	unaffected	1.03	84
399	M	unaffected	1.25
400	M	unaffected	1.09	73.8
401	M	unaffected	1.09	70.6
402	M	unaffected	0.84	68.8
403	M	unaffected	0.75	85
404	M	unaffected	0.63	66.7
405	M	unaffected	0.78	66.8
406	M	unaffected	1.03	55
407	M	unaffected	0.94	54
408	M	unaffected	0.91	53
409	M	unaffected	0.81
410	M	unaffected	1.06
411	M	unaffected	1.09
412	M	unaffected	0.75	77
413	M	unaffected	1.06	66
414	M	unaffected	1.13	65.2
415	M	unaffected	1	58.1
416	M	unaffected	0.97	71.5
417	M	unaffected	0.78	66.8
418	M	unaffected	0.63	67
419	M	unaffected	1.09	72.5
420	M	unaffected	0.84	65.5
421	M	unaffected	0.97	60
422	M	unaffected	0.78
423	M	unaffected	1.41	72
424	M	unaffected	1.22
425	M	unaffected	1.06	67.2
426	M	unaffected	0.97	59
427	M	unaffected	1.16	59.1
428	M	unaffected	0.97	71.6
429	M	unaffected	1.13	67
430	M	unaffected	1.16	80.8
431	M	unaffected	1.31	64
432	M	unaffected	1.16	63.6
433	M	unaffected	1.13
434	M	unaffected	1.22	74
435	M	unaffected	1.06	78.1
436	M	unaffected	1.03	69.1
437	M	unaffected	0.97	69.3
438	M	unaffected	0.97	68.5
439	M	unaffected	1.03	65
440	M	unaffected	1.09	71
441	M	unaffected	1.03	71
442	M	unaffected	0.84	69.9
443	M	unaffected	1.09	61
444	M	unaffected	1.09	65
445	M	unaffected	1.13	79.5
446	M	unaffected	0.78
447	M	unaffected	1.06	62
448	M	unaffected	0.84	73.2
449	M	unaffected	1	67.2
450	M	unaffected	1.19	69.5
451	M	unaffected	0.72	68
452	M	unaffected	0.84	61.2
453	M	unaffected	0.84	71.1
454	M	unaffected	1.09	76
455	M	unaffected	1.06	65
456	M	unaffected	0.97	65
457	M	unaffected	0.81
458	M	unaffected	0.59	56
459	M	unaffected	0.84
460	M	unaffected	1	63
461	M	unaffected	1.22
462	M	unaffected	1.09	66
463	M	unaffected	0.47
464	M	unaffected	0.69
465	M	unaffected	0.69	85.1
466	M	unaffected	0.84	80.9
467	M	unaffected	0.88	62.7
468	M	unaffected	0.66
469	M	unaffected	0.91	62.4
470	M	unaffected	1	77.6
471	M	unaffected	0.75	74
472	M	unaffected	0.88	67.4
473	M	unaffected	0.81	62
474	M	unaffected	0.59	65
475	M	unaffected	0.84	73.4
476	M	unaffected	0.84	63.2
477	M	unaffected	1.16
478	M	unaffected	1.22	69
479	M	unaffected	0.84	64.6
480	M	unaffected	0.88	65
481	M	unaffected	0.69	63
482	M	unaffected	1.03	75
483	M	unaffected	0.94	71.3
484	M	unaffected	1.22	65
485	M	unaffected	1.06
486	M	unaffected	0.56	66
487	M	unaffected	0.72	74
488	M	unaffected	0.94	72.7
489	M	unaffected	1.19	71.8
490	M	unaffected	1.19	76.2
491	M	unaffected	1.34	78.1
492	M	unaffected	1.09	63.2
493	M	unaffected	1.09	75.6
494	M	unaffected	0.94	61.3
495	M	unaffected	0.81	68.3
496	M	unaffected	0.84	66.1
497	M	unaffected	0.97	65.2
498	M	unaffected	1	68
499	M	unaffected	1.03	74
500	M	unaffected	1.06	69.7
501	M	unaffected	1.06	67.3
502	M	unaffected	1.16	64
503	M	unaffected	0.75	65
504	M	unaffected	0.91	68.3
505	M	unaffected	0.91	58
506	M	unaffected	0.94	72.2
507	M	unaffected	0.84	69.6
508	M	unaffected	1.13	67.8
509	M	unaffected	1.09	60.3
510	M	unaffected	0.88	66.3
511	M	unaffected	0.88	73
512	M	unaffected	0.84	67.2
513	M	unaffected	0.75	62
514	M	unaffected	0.72	65.8
515	M	unaffected	0.73	70.5
516	M	unaffected	0.65	60
517	M	unaffected	0.93
518	M	unaffected	1	63
519	M	unaffected	1.06	70
520	M	unaffected	1.16	67.4
521	M	unaffected	0.66	63.3
522	M	unaffected	0.72	63.3
523	M	unaffected	0.97	59.2
524	M	unaffected	0.88	69
525	M	unaffected	1.09	77.8
526	M	unaffected	1.06	55.7
527	M	unaffected	1.22	71.6
528	M	unaffected	0.63	51.5
529	M	unaffected	0.75	57
530	M	unaffected	0.88	57
531	M	unaffected	1.16	62
532	M	unaffected	1.03	69
533	M	unaffected	1.16
534	M	unaffected	0.81	65.5
535	M	unaffected	1
536	M	unaffected	1.19	69.6
537	M	unaffected	0.78	67.5
538	M	unaffected	0.94	73.9
539	M	unaffected	1	71.8
540	M	unaffected	1.09	64.5
541	M	unaffected	1.25	85
542	M	unaffected	0.91	67.2
543	M	unaffected	0.53	56.6
544	M	unaffected	0.81	70.3
545	M	unaffected	0.94	67.2
546	M	unaffected	1.13	63
547	M	unaffected	0.63	58.3
548	M	unaffected	0.88	56.5
549	M	unaffected	1.13	63
550	M	unaffected	0.88	64.4
551	M	unaffected	1	63.3
552	M	unaffected	1	62
553	M	unaffected	1	58.6
554	M	unaffected	1.13	70.4
555	M	unaffected	1.19	74.1
556	M	unaffected	1.06	66.4
557	M	unaffected	1.13	64.8
558	M	unaffected	1.19	68
559	M	unaffected	1.22	77.6
560	M	unaffected	1.25	76.1
561	M	unaffected	1.34	80.3
562	M	unaffected	1.34	81.5
563	M	unaffected	1.31	67.8
564	M	unaffected	1.22	81.2
565	M	unaffected	0.72	73.2
566	M	unaffected	1.03	78.6
567	M	unaffected	1.03	72.2
568	M	unaffected	1.06	82
569	M	unaffected	1.03	69
570	M	unaffected	0.75	65
571	M	unaffected	0.88	70.7
572	M	unaffected	0.97	66.8
573	M	unaffected	1.03	78
574	M	unaffected	0.66	59
575	M	unaffected	0.66	71.6
576	M	unaffected	0.72	69
577	M	unaffected	0.75	71.2
578	M	unaffected	0.56	72.2
579	M	unaffected	0.47	78.4
580	M	unaffected	0.66	70.5
581	M	unaffected	1.44	86.5
582	M	unaffected	1.34	87.8
583	M	unaffected	1.03	90
584	M	unaffected	1	73.2
585	M	unaffected	1.3	65
586	M	unaffected	0.85	73
587	M	unaffected	1	69
588	M	unaffected	0.55	79.8
589	M	unaffected	0.85	78.2
590	M	unaffected	1.3	76.7
591	M	unaffected	0.95	59
592	M	unaffected	0.69	61.4
593	M	unaffected	1.13	88.7
594	M	unaffected	0.88	78
595	M	unaffected	0.97	71.5
596	M	unaffected	1.03	70.7
597	M	unaffected	0.94	79.9
598	M	unaffected	1.09	68.8
599	M	unaffected	1.16	78
600	M	unaffected	1.03	76
601	M	unaffected	0.75	81.3
602	M	unaffected	1.06	63
603	M	unaffected	1.16	73
604	M	unaffected	1	74
605	M	unaffected	1.41	81.7
606	M	unaffected	0.84	80.3
607	M	unaffected	0.69	64
608	M	unaffected	1.06	74.8
609	M	unaffected	0.81	70.8
610	M	unaffected	0.72	65
611	M	unaffected	1.13	65.5
612	M	unaffected	1.09	74
613	M	unaffected	1.22	71.8
614	M	unaffected	1.16	68.4
615	M	unaffected	1.06	79.8
616	M	unaffected	1.09	89.5
617	M	unaffected	1.09	97.4
618	M	unaffected	1.03	60.8
619	M	affected	0.84
620	M	affected	0.63	67.7
621	M	affected	0.94
622	M	affected	1.03
623	M	affected	0.94
624	M	affected	0.63
625	M	affected	1.19	75
626	M	affected	1.06
627	M	affected	1
628	M	affected	1.22
629	M	affected	1.03
630	M	affected	1.03	55.8
631	M	affected	0.72
632	M	affected	1.13
633	M	affected	0.75
634	M	affected	1.09	57.6
635	M	affected	0.91
636	M	affected	1.03	61
637	M	affected	1.09
638	M	affected	0.72
639	M	affected	0.94
640	M	affected	1.19	69.7
641	M	affected	0.72
642	M	affected	1.19	73.5
643	M	affected	1.03	62.2
644	M	affected	1.34
645	M	affected	0.81	54.9
646	M	affected	0.63
647	M	affected	1
648	M	affected	0.94
649	M	affected	1.28	78.5
650	M	affected	1.13	63.3
651	M	affected	0.88	73
652	M	affected	0.78	60.8
653	M	affected	0.78	76
654	M	affected	0.94	59.9
655	M	affected	1.25	72.6
656	M	affected	0.97	57.4
657	M	affected	0.91	77.5
658	M	affected	0.56
659	M	affected	0.94	70
660	M	affected	1.03	70
661	M	affected	0.84	65.2
662	M	affected	0.84	77
663	M	affected	0.94
664	M	affected	0.94	60.8
665	M	affected	1.09	57
666	M	affected	1.06	56.8
667	M	affected	1.06	73
668	M	affected	0.97	71.2
669	M	affected	0.97	67.7
670	M	affected	1.28	70.3
671	M	affected	0.97	64.7
672	M	affected	1.13	63
673	M	affected	1.24	77.5
674	M	affected	1.06	72.9
675	M	affected	0.88	64.1
676	M	affected	1	76.9
677	M	affected
678	M	affected
679	M	affected
680	M	affected
681	M	affected
682	M	affected
683	M	affected
684	M	affected
685	M	affected
686	M	affected
687	M	affected
688	M	affected
689	M	affected
690	M	affected
691	M	affected
692	M	affected
693	M	affected
694	M	affected
695	M	affected
696	M	affected
697	M	affected
698	M	affected
699	M	affected
700	M	affected
701	M	affected
702	M	affected
703	M	affected
704	M	affected
705	M	affected
706	M	affected
707	M	affected
708	M	affected
709	M	affected
710	M	affected
711	M	affected
712	M	affected
713	M	affected
714	M	affected
715	M	affected
716	M	affected
717	M	affected
718	M	affected
719	M	affected
720	M	affected
721	M	affected
722	M	affected
723	M	affected
724	M	affected
725	M	affected
726	M	affected
727	M	affected
728	F	affected
729	F	affected
730	F	affected
731	F	affected
732	F	affected
733	F	affected
734	F	affected
735	F	affected
736	F	affected
737	F	affected
738	F	affected
739	F	affected
740	F	affected
741	F	affected
742	F	affected
743	F	affected
744	F	affected
745	F	affected
746	F	affected
747	F	affected
748	F	affected
749	F	affected
750	F	affected
751	F	affected
752	F	affected
753	F	affected
754	F	affected
755	F	affected
