# Supplementary material for: Congenital idiopathic megaesophagus in the German shepherd dog is a sex-differentiated trait and is associated with an intronic variable number tandem repeat in Melanin-Concentrating Hormone Receptor 2
Source: PLoS Genet. 2022 Mar 10;18(3):e1010044. doi: 10.1371/journal.pgen.1010044 (PMC8912139; doi:10.1371/journal.pgen.1010044)
Supplement: S3 Table — (XLSX) [file pgen.1010044.s007.xlsx]

## Sheet: S3Table
Chromosome	Position	P-value
12	58158449	3.12x10-13
12	58217556	2.12x10-12
12	58168924	2.58x10-12
12	58211735	3.60x10-12
12	58109653	1.24x10-11
12	57850362	2.28x10-11
12	57836571	2.31x10-11
12	58180329	2.94x10-11
12	57824275	3.82x10-11
12	58101877	3.82x10-11
