# Supplementary material for: Congenital idiopathic megaesophagus in the German shepherd dog is a sex-differentiated trait and is associated with an intronic variable number tandem repeat in Melanin-Concentrating Hormone Receptor 2
Source: PLoS Genet. 2022 Mar 10;18(3):e1010044. doi: 10.1371/journal.pgen.1010044 (PMC8912139; doi:10.1371/journal.pgen.1010044)
Supplement: S4 Table — *The MCHR2 g.58117748_58117780 reference allele includes two copies and alternate alleles have one (del) or three (dup) copies. Because the two-copy allele is uncommon in GSDs, individuals having two-copy alleles were excluded from the MCHR2 g.58117748_58117780del statistics. For the remaining variants, A1 corresponds to the alternate allele and A2 to the reference allele. (XLSX) [file pgen.1010044.s008.xlsx]

## Sheet: S4Table
Variant	A1/A2*	Cases	Controls	Variant P-val	Lead SNP P-val
MCHR2 g.58084223_58084226del	delAGAC/-	15	12	1	0.028
MCHR2 g.58093157T>A	A/T	63	53	2.46x10-12	9.57x10-13
MCHR2 g.58117748_58117780del	1 copy/3 copies	61	51	1.41x10-11	9.63x10-13
CFRNASEQ_IGNC_Spliced_00025252 g.58216509_58216510ins(6444)	LINEins/-	63	53	1.35x10-9	9.57x10-13
