# Supplementary material for: Congenital idiopathic megaesophagus in the German shepherd dog is a sex-differentiated trait and is associated with an intronic variable number tandem repeat in Melanin-Concentrating Hormone Receptor 2
Source: PLoS Genet. 2022 Mar 10;18(3):e1010044. doi: 10.1371/journal.pgen.1010044 (PMC8912139; doi:10.1371/journal.pgen.1010044)
Supplement: S5 Table — (XLSX) [file pgen.1010044.s009.xlsx]

## Sheet: S5 Table
Genotype	Service				Pet
	Cases (n = 16)		Controls (n = 103)		Cases (n = 105)		Controls (n = 301)
1/1	16	[100%]	35	[34%]	77	[73%]	101	[34%]
1/3	0	[0%]	33	[32%]	21	[20%]	134	[45%]
3/3	0	[0%]	19	[18%]	2	[2%]	54	[18%]
1/2	0	[0%]	9	[9%]	4	[4%]	7	[2%]
2/3	0	[0%]	7	[7%]	1	[1%]	4	[1%]
2/2	0	[0%]	0	[0%]	0	[0%]	1	[0%]
