# Supplementary material for: Congenital idiopathic megaesophagus in the German shepherd dog is a sex-differentiated trait and is associated with an intronic variable number tandem repeat in Melanin-Concentrating Hormone Receptor 2
Source: PLoS Genet. 2022 Mar 10;18(3):e1010044. doi: 10.1371/journal.pgen.1010044 (PMC8912139; doi:10.1371/journal.pgen.1010044)
Supplement: S6 Table — (XLSX) [file pgen.1010044.s010.xlsx]

## Sheet: S6Table
Sample Name	VNTR Genotype	BioProject	BioSample
Affenpinscher01	1/2	PRJNA648123
Affenpinscher02	2/2	PRJNA648123
Affenpinscher03	1/1	PRJNA648123
AfghanHound01	1/2	PRJNA208087	SAMN02194722
AfghanHound03	1/1	PRJNA232497	SAMN02485564
AfghanHound04	1/2	PRJNA266585	SAMN03168377
AiredaleTerrier01	2/2	PRJNA263947	SAMN03580381
AiredaleTerrier02	3/3	PRJNA263947	SAMN03580390
AiredaleTerrier05	3/3	PRJNA263947	SAMN04196850
AiredaleTerrier06	3/3	PRJEB16012	SAMEA4506896
Akbash01	1/2	PRJNA685036
Akita01	3/3	PRJNA648123
AlapahaBlueBloodBulldog01	2/2	PRJNA263947	SAMN12700554
AlapahaBlueBloodBulldog02	2/2	PRJNA263947	SAMN13655910
AlaskanHusky01	1/2	PRJEB9590	SAMEA3449656
AlaskanHusky02	1/2	PRJEB9591	SAMEA3449657
AlaskanMalamute01	1/1	PRJNA648123
AlaskanMalamute02	2/2	PRJNA266585	SAMN03168378
AlaskanMalamute03	1/2	PRJEB16012	SAMEA104091571
AlaskanMalamute04	1/2	PRJEB16012	SAMEA4848707
AlaskanWolf	2/2	PRJNA331222	SAMN05439956
AlgonquinWolf13467	2/2	PRJNA331222	SAMN05791669
AlgonquinWolf13470	2/2	PRJNA331222	SAMN05791668
AlpineDachsbrake02	1/2	PRJEB16012	SAMEA4848713
AmericanEskimoDog01	2/2	PRJNA685036
AmericanEskimoDog02	2/2	PRJNA685036
AmericanEskimoDog03	2/2	PRJNA685036
AmericanEskimoDog04	1/2	PRJNA648123
AmericanEskimoDog05	2/2	PRJNA648123
AmericanEskimoDog06	2/2	PRJNA648123
AmericanEskimoDog07	1/2	PRJNA648123
AmericanEskimoDog08	1/2	PRJNA648123
AmericanEskimoDog09	2/2	PRJNA648123
AmericanFoxhound01	2/2	PRJNA648123
AmericanHairlessTerrier01	2/2	PRJNA648123
AmericanHairlessTerrier02	2/2	PRJNA648123
AmericanHairlessTerrier04	1/2	PRJNA648123
AmericanStaffordshireTerrier01	2/2	PRJEB16012	SAMEA4867927
AmericanStaffordshireTerrier02	2/2	PRJNA648123
AmericanStaffordshireTerrier03	2/2	PRJNA648123
AmericanStaffordshireTerrier04	2/2	PRJNA263947	SAMN12700520
AmericanStaffordshireTerrier05	2/2	PRJNA263947	SAMN12700524
AmericanStaffordshireTerrier06	2/2	PRJNA648123
AmericanWaterSpaniel01	1/2	PRJNA648123
AmericanWaterSpaniel02	1/1	PRJNA648123
AmericanWaterSpaniel03	1/1	PRJNA648123
AnatolianShepherdDog01	2/2	PRJNA648123
AustralianCattleDog01	2/2	PRJNA263947	SAMN03323677
AustralianCattleDog02	1/2	PRJEB13468	SAMEA3928139
AustralianCattleDog03	2/2	PRJEB16012	SAMEA4504820
AustralianCattleDog04	2/2	PRJEB16012	SAMEA104091560
AustralianCattleDog06	2/2	PRJEB16012	SAMEA5657396
AustralianCattleDog07	2/2	PRJNA648123
AustralianCattleDog08	2/2	PRJNA648123
AustralianShepherd01	1/1	PRJNA685036
AustralianShepherd02	2/2	PRJNA685036
AustralianShepherd03	2/2	PRJNA685036
AustralianShepherd04	1/2	PRJNA685036
AustralianShepherd05	2/2	PRJNA685036
AustralianShepherd06	1/2	PRJEB16012	SAMEA4867934
AustralianShepherd07	1/1	PRJNA648123
AustralianTerrier01	1/2	PRJEB16012	SAMEA4504840
AustralianTerrier02	1/3	PRJNA648123
AustralianTerrier03	1/1	PRJNA648123
Basenji01	2/2	PRJNA274504	SAMN03366708
Basenji02	2/2	PRJNA263947	SAMN04196845
Basenji03	2/2	PRJNA263947	SAMN03580393
Basenji04	2/2	PRJNA263947	SAMN06159689
Basenji05	2/2	PRJNA263947	SAMN13655894
Basenji06	2/2	PRJNA263947	SAMN13655905
BassetHound01	2/2	PRJNA648123
BassetHound02	2/2	PRJNA648123
BassetHound03	2/2	PRJNA648123
BassetHound04	2/2	PRJNA263947	SAMN12700545
BavarianHound01	1/2	PRJEB16012	SAMEA104091562
Beagle01	2/2	PRJNA448733	SAMN08872826
Beagle02	2/2	PRJNA176193	SAMN01737209
Beagle03	1/2	PRJEB5500	SAMEA2376414
Beagle04	2/2	PRJNA448733	SAMN08872829
Beagle05	2/2	PRJNA263947	SAMN06159681
BeardedCollie01	2/2	PRJEB13468	SAMEA3928140
BeardedCollie02	2/2	PRJEB16012	SAMEA4505492
BeardedCollie03	2/2	PRJEB16012	SAMEA4504824
BeardedCollie04	2/2	PRJEB16012	SAMEA4505493
BeardedCollie05	2/2	PRJEB16012	SAMEA4504827
BeardedCollie06	2/2	PRJEB16012	SAMEA4505496
BeardedCollie07	2/2	PRJEB16012	SAMEA4504832
Beauceron01	2/2	PRJNA648123
Beauceron02	2/3	PRJNA648123
BedlingtonTerrier01	2/2	PRJNA648123
BedlingtonTerrier02	2/2	PRJNA648123
BedlingtonTerrier03	2/2	PRJNA648123
BedlingtonTerrier04	2/2	PRJNA648123
BedlingtonTerrier05	2/2	PRJNA648123
BelgianLaekenois01	2/2	PRJNA648123
BelgianMalinois01	2/2	PRJNA192935	SAMN01974495
BelgianMalinois02	2/2	PRJEB16012	SAMEA4504823
BelgianMalinois03	2/2	PRJEB16012	SAMEA4504826
BelgianMalinois04	2/2	PRJEB16012	SAMEA104032048
BelgianMalinois05	2/2	PRJEB16012	SAMEA104125121
BelgianMalinois06	1/2	PRJEB16012	SAMEA4848704
BelgianMalinois07	2/2	PRJNA648123
BelgianMalinois28	3/3	PRJNA648123
BelgianSheepdog01	2/2	PRJNA448733	SAMN08872842
BelgianSheepdog02	2/2	PRJNA448733	SAMN08872843
BelgianSheepdog03	2/2	PRJNA448733	SAMN08872844
BelgianSheepdog04	2/2	PRJNA448733	SAMN08872845
BelgianSheepdog05	2/2	PRJNA448733	SAMN08872846
BelgianSheepdog06	2/2	PRJNA448733	SAMN08872847
BelgianSheepdog07	2/2	PRJNA448733	SAMN08872848
BelgianSheepdog08	2/2	PRJNA648123
BelgianSheepdog09	2/2	PRJNA648123
BelgianSheepdog10	2/2	PRJNA685036
BelgianSheepdog11	2/2	PRJNA685036
BelgianSheepdog12	2/2	PRJNA685036
BelgianSheepdog13	2/2	PRJNA685036
BelgianTervuren01	2/2	PRJNA448733	SAMN08872849
BelgianTervuren02	2/2	PRJNA448733	SAMN08872850
BelgianTervuren03	2/2	PRJNA448733	SAMN08872851
BelgianTervuren04	2/2	PRJNA448733	SAMN08872859
BelgianTervuren05	2/2	PRJNA448733	SAMN08872852
BelgianTervuren06	2/2	PRJNA448733	SAMN08872853
BelgianTervuren07	2/2	PRJNA448733	SAMN08872854
BelgianTervuren08	2/2	PRJNA448733	SAMN08872855
BelgianTervuren09	2/2	PRJNA448733	SAMN08872856
BelgianTervuren10	2/2	PRJNA448733	SAMN08872857
BelgianTervuren11	2/2	PRJNA448733	SAMN08872858
BelgianTervuren19	2/2	PRJNA648123
BelgianTervuren20	1/2	PRJNA648123
BergerBlancSuisse01	1/1	PRJEB16012	SAMEA4506887
BergerPicard01	2/2	PRJNA263947	SAMN03580405
BergerPicard02	2/2	PRJNA263947	SAMN04196849
BergerPicard03	2/2	PRJNA263947	SAMN04196860
BergerPicard04	2/2	PRJNA263947	SAMN06159678
BergerPicard05	2/2	PRJNA685036
BergerPicard06	1/2	PRJNA685036
BergerPicard07	2/2	PRJNA263947	SAMN12700526
Bern_AlpineDachsbracke	2/2	PRJEB14840	SAMEA4346711
BerneseMountainDog01	2/3	PRJNA448733	SAMN08872865
BerneseMountainDog02	2/3	PRJNA448733	SAMN08872866
BerneseMountainDog03	2/2	PRJNA448733	SAMN08872867
BerneseMountainDog04	2/2	PRJNA448733	SAMN08872868
BerneseMountainDog05	2/2	PRJNA448733	SAMN08872869
BerneseMountainDog06	2/2	PRJNA448733	SAMN08872870
BerneseMountainDog07	2/2	PRJNA448733	SAMN08872871
BerneseMountainDog08	2/2	PRJNA448733	SAMN08872872
BerneseMountainDog09	2/2	PRJNA448733	SAMN08872873
BerneseMountainDog10	2/2	PRJNA448733	SAMN08872874
BerneseMountainDog11	2/2	PRJNA448733	SAMN08872875
BerneseMountainDog12	1/2	PRJNA448733	SAMN08872876
BerneseMountainDog13	2/2	PRJNA448733	SAMN08872877
BerneseMountainDog14	2/2	PRJNA448733	SAMN08872878
BerneseMountainDog15	2/2	PRJNA448733	SAMN08872879
BerneseMountainDog16	2/2	PRJNA448733	SAMN08872880
BerneseMountainDog17	2/2	PRJNA448733	SAMN08872881
BerneseMountainDog18	2/2	PRJNA448733	SAMN08872882
BerneseMountainDog25	2/2	PRJNA648123
BerneseMountainDog26	2/2	PRJNA648123
BichonFrise01	2/2	PRJEB16012	SAMEA5059512
BichonFrise02	1/2	PRJNA648123
BichonFrise03	2/2	PRJNA648123
BichonFrise04	1/2	PRJNA648123
BiewerTerrier01	2/2	PRJNA685036
BiewerTerrier02	2/2	PRJNA648123
BiewerTerrier03	2/2	PRJNA648123
BiewerTerrier04	1/3	PRJNA648123
BiewerTerrier05	1/2	PRJNA648123
BiewerTerrier06	2/2	PRJNA648123
BiewerTerrier07	1/1	PRJNA648123
BlackRussianTerrier01	2/2	PRJNA263947	SAMN03323668
Bloodhound01	1/2	PRJNA448733	SAMN08872885
Boerboel01	2/2	PRJNA648123
Boerboel02	1/2	PRJNA648123
BorderCollie01	1/2	PRJNA188158	SAMN01908107
BorderCollie02	2/2	PRJNA448733	SAMN08872897
BorderCollie03	1/2	PRJNA448733	SAMN08872898
BorderCollie06	2/2	PRJEB16012	SAMEA4505490
BorderCollie07	2/2	PRJEB16012	SAMEA4504821
BorderCollie08	2/2	PRJEB12337	SAMEA3724571
BorderCollie09	2/2	PRJEB16012	SAMEA104091558
BorderCollie10	2/2	PRJEB16012	SAMEA104125112
BorderCollie11	2/3	PRJEB16012	SAMEA104125113
BorderCollie12	2/2	PRJEB16012	SAMEA104125115
BorderCollie13	2/2	PRJNA319610	SAMN04908310
BorderCollie14	2/2	PRJNA319610	SAMN04908311
BorderCollie15	2/2	PRJNA319610	SAMN04908307
BorderCollie16	2/2	PRJNA319610	SAMN04908308
BorderCollie17	2/2	PRJNA319610	SAMN04908309
BorderCollie18	3/3	PRJNA685036
BorderCollie19	3/3	PRJNA685036
BorderCollie20	2/2	PRJNA685036
BorderCollie21	2/2	PRJNA685036
BorderCollie22	2/2	PRJNA685036
BorderCollie23	2/2	PRJNA685036
BorderCollie24	2/2	PRJEB16012	SAMEA4867922
BorderCollie28	2/2	PRJNA263947	SAMN12700547
BorderCollie29	1/3	PRJNA263947	SAMN13655895
BorderTerrier01	2/2	PRJNA263947	SAMN03580407
BorderTerrier02	2/2	PRJNA263947	SAMN04196855
BorderTerrier03	2/3	PRJNA263947	SAMN04196856
BorderTerrier04	2/2	PRJNA263947	SAMN06159673
Borzoi01	2/2	PRJNA448733	SAMN08872905
BostonTerrier01	3/3	PRJNA448733	SAMN08872906
BostonTerrier02	2/2	PRJNA263947	SAMN13655920
BostonTerrier03	2/2	PRJNA263947	SAMN13655890
BouvierDesFlandres01	2/3	PRJNA448733	SAMN08872908
BouvierDesFlandres02	2/2	PRJNA448733	SAMN08872909
BouvierDesFlandres03	2/2	PRJNA263947	SAMN06159671
BouvierDesFlandres04	2/3	PRJNA685036
BouvierDesFlandres05	2/2	PRJNA685036
BouvierdesFlandres06	2/2	PRJNA648123
BouvierdesFlandres07	2/2	PRJNA648123
Boxer01	2/2	PRJNA255370	SAMN02921305
Boxer02	2/2	PRJNA648123
Boxer03	2/2	PRJNA648123
BoykinSpaniel01	1/1	PRJNA648123
BoykinSpaniel02	1/2	PRJNA648123
BoykinSpaniel03	1/2	PRJNA648123
BoykinSpaniel04	1/2	PRJNA648123
BoykinSpaniel05	2/2	PRJNA648123
Briard01	2/2	PRJNA648123
Briard02	2/2	PRJNA648123
Briard03	2/2	PRJNA648123
BrittanySpaniel01	2/2	PRJNA448733	SAMN08872911
BrittanySpaniel02	3/3	PRJNA648123
BrittanySpaniel03	3/3	PRJNA648123
BrusselsGriffon01	1/2	PRJNA648123
BrusselsGriffon02	2/2	PRJNA648123
BrusselsGriffon03	1/1	PRJNA648123
BrusselsGriffon04	1/1	PRJNA648123
BrusselsGriffon05	2/2	PRJNA648123
BrusselsGriffon06	1/1	PRJNA648123
Bulldog01	1/2	PRJNA448733	SAMN08872922
BullMastiff01	2/2	PRJEB16012	SAMEA103949042
BullMastiff02	2/2	PRJNA648123
BullMastiff03	2/2	PRJNA648123
BullTerrier01	1/2	PRJNA448733	SAMN08872913
BullTerrier02	1/1	PRJNA448733	SAMN08872914
BullTerrier03	2/2	PRJNA448733	SAMN08872915
BullTerrier04	1/1	PRJNA448733	SAMN08872916
BullTerrier05	1/2	PRJNA448733	SAMN08872917
BullTerrier06	1/1	PRJNA448733	SAMN08872918
BullTerrier07	1/2	PRJNA448733	SAMN08872919
BullTerrier08	2/2	PRJNA448733	SAMN08872920
BullTerrier09	2/2	PRJEB16012	SAMEA104125116
CairnTerrier01	2/2	PRJEB16012	SAMEA104091555
CairnTerrier02	2/2	PRJNA517114	SAMN10740994
CairnTerrier03	1/2	PRJNA517114	SAMN10740995
CairnTerrier04	2/2	PRJNA517114	SAMN10740992
CairnTerrier05	2/2	PRJNA517114	SAMN10740993
CairnTerrier06	2/2	PRJNA517114	SAMN10740944
CairnTerrier07	3/3	PRJNA517114	SAMN10740945
CairnTerrier08	1/2	PRJNA517114	SAMN10740942
CairnTerrier09	2/2	PRJNA517114	SAMN10740943
CairnTerrier10	2/3	PRJNA517114	SAMN10740940
CairnTerrier11	3/3	PRJNA517114	SAMN10740941
CairnTerrier12	1/2	PRJNA517114	SAMN10740938
CairnTerrier13	1/2	PRJNA517114	SAMN10740939
CairnTerrier14	1/2	PRJNA517114	SAMN10740936
CairnTerrier15	3/3	PRJNA517114	SAMN10740937
CairnTerrier16	2/3	PRJNA648123
CaneCorso01	2/2	PRJNA263947	SAMN04196864
CaneCorso02	2/2	PRJNA648123
CaneCorso03	2/2	PRJNA263947	SAMN12700527
CardiganWelshCorgi01	2/2	PRJNA648123
CardiganWelshCorgi02	2/2	PRJNA648123
CardiganWelshCorgi03	2/2	PRJNA648123
CarolinaDog01	1/2	PRJNA648123
CarolinaDog03	2/2	PRJNA648123
CarolinaDog04	2/2	PRJNA648123
CatahoulaLeopardDog01	3/3	PRJNA648123
CatahoulaLeopardDog02	2/2	PRJNA648123
CatahoulaLeopardDog03	2/2	PRJNA648123
CatahoulaLeopardDog04	2/2	PRJNA648123
CatahoulaLeopardDog05	2/2	PRJNA648123
CatahoulaLeopardDog06	2/2	PRJNA648123
CatahoulaLeopardDog07	2/2	PRJNA648123
CatahoulaLeopardDog08	2/2	PRJNA648123
CatahoulaLeopardDog09	2/2	PRJNA648123
CatahoulaLeopardDog11	2/2	PRJNA263947	SAMN13655913
CaucasianOvcharka01	2/2	PRJNA232497	SAMN02485585
CaucasianOvcharka02	1/2	PRJNA648123
CavalierKingCharlesSpaniel01	2/2	PRJEB16012	SAMEA104091570
CavalierKingCharlesSpaniel02	2/2	PRJEB16012	SAMEA104091569
CavalierKingCharlesSpaniel03	2/2	PRJNA648123
CavalierKingCharlesSpaniel04	2/2	PRJNA648123
CeskyTerrier01	2/2	PRJNA648123
CeskyTerrier02	2/2	PRJNA648123
CeskyTerrier03	2/2	PRJNA648123
CeskyTerrier04	2/2	PRJNA648123
ChesapeakeBayRetriever01	1/1	PRJNA263947	SAMN06159679
ChesapeakeBayRetriever02	1/3	PRJNA648123
ChesapeakeBayRetriever03	1/1	PRJNA648123
ChesapeakeBayRetriever04	1/2	PRJNA263947	SAMN13655921
Chihuahua01	2/2	PRJNA448733	SAMN08872931
Chihuahua03	1/1	PRJNA266585	SAMN03168379
Chihuahua05	2/2	PRJEB13139	SAMEA3905753
Chihuahua06	3/3	PRJEB16012	SAMEA4848714
ChineseCrested01	2/2	PRJNA261736	SAMN03075611
ChineseCrested05	2/2	PRJNA255370	SAMN02921308
ChineseCrested06	2/2	PRJNA263947	SAMN13655888
ChineseIndigenousDog01	1/2	PRJNA266585	SAMN03168352
ChineseIndigenousDog02	1/2	PRJNA266585	SAMN03168353
ChineseIndigenousDog03	2/2	PRJNA266585	SAMN03168354
ChineseIndigenousDog04	1/1	PRJNA266585	SAMN03168355
ChineseIndigenousDog05	2/2	PRJNA266585	SAMN03168363
ChineseIndigenousDog06	2/2	PRJNA266585	SAMN03168364
ChineseIndigenousDog07	1/3	PRJNA266585	SAMN03168356
ChineseIndigenousDog08	2/2	PRJNA266585	SAMN03168358
ChineseIndigenousDog09	1/2	PRJNA266585	SAMN03168359
ChineseIndigenousDog10	2/2	PRJNA266585	SAMN03168360
ChineseIndigenousDog11	2/2	PRJNA266585	SAMN03168361
ChineseIndigenousDog12	2/2	PRJNA266585	SAMN03168365
ChineseIndigenousDog13	2/2	PRJNA266585	SAMN03168366
ChineseIndigenousDog14	2/2	PRJNA266585	SAMN03168367
ChineseIndigenousDog15	1/2	PRJNA266585	SAMN03168357
ChineseSharpei01	2/2	PRJNA327712	SAMN05356426
ChineseSharpei02	3/3	PRJNA327712	SAMN05356427
ChineseSharpei03	2/2	PRJNA648123
ChineseSharpei04	2/2	PRJNA648123
ChineseSharpei05	2/2	PRJNA648123
Chinook01	1/1	PRJNA263947	SAMN03580382
Chinook02	2/2	PRJNA648123
Chinook03	1/2	PRJNA648123
Chinook04	1/2	PRJNA648123
Chinook05	2/2	PRJNA648123
Chinook06	1/2	PRJNA648123
Chinook07	2/2	PRJNA648123
Chinook08	1/2	PRJNA648123
Chinook09	1/1	PRJNA648123
Chinook10	1/2	PRJNA648123
ChongqingDog01	1/1	PRJNA232497	SAMN02485578
ChowChow01	2/2	PRJNA448733	SAMN08872955
ChowChow02	2/2	PRJNA448733	SAMN08872956
ChowChow03	2/2	PRJNA232497	SAMN02485574
ChowChow04	1/2	PRJEB16012	SAMEA104091566
ChowChow05	1/2	PRJNA648123
ChowChow06	2/2	PRJNA648123
ChowChow07	3/3	PRJNA648123
CirnecodellEtna01	2/3	PRJNA648123
CirnecodellEtna02	2/2	PRJNA648123
CirnecodellEtna03	2/2	PRJNA648123
ClumberSpaniel01	2/2	PRJNA448733	SAMN08872959
ClumberSpaniel02	2/2	PRJNA648123
ClumberSpaniel03	2/2	PRJNA648123
ClumberSpaniel04	2/2	PRJNA648123
CockerSpanielAmerican01	1/2	PRJNA448733	SAMN08872960
CockerSpanielAmerican02	1/2	PRJNA448733	SAMN08872961
CockerSpanielAmerican03	2/2	PRJNA448733	SAMN08872962
CockerSpanielAmerican04	2/2	PRJNA448733	SAMN08872963
CockerSpanielAmerican05	2/2	PRJNA448733	SAMN08872964
CockerSpanielAmerican06	3/3	PRJNA448733	SAMN08872965
CockerSpanielAmerican07	3/3	PRJNA648123
CockerSpanielAmerican08	3/3	PRJNA648123
CockerSpanielAmerican09	2/3	PRJNA648123
CockerSpanielEnglish01	2/2	PRJEB2162	SAMEA1521941
CockerSpanielEnglish02	1/2	PRJNA263947	SAMN03323672
CockerSpanielEnglish03	2/2	PRJNA263947	SAMN03323673
CockerSpanielEnglish04	2/2	PRJNA255370	SAMN02921306
CockerSpanielEnglish05	2/2	PRJNA448733	SAMN08872991
CockerSpanielEnglish06	2/2	PRJEB16012	SAMEA4506900
CockerSpanielEnglish07	3/3	PRJNA648123
CockerSpanielEnglish08	2/2	PRJNA648123
CockerSpanielEnglish09	2/2	PRJNA648123
Collie01	1/2	PRJNA648123
Collie02	2/2	PRJNA648123
Collie03	1/2	PRJNA648123
Coonhound01	2/2	PRJNA263947	SAMN04196853
CotonDeTulear01	2/2	PRJNA648123
CotonDeTulear02	1/2	PRJNA263947	SAMN12700553
CotonDeTulear03	2/2	PRJNA648123
Coyote01	2/2	PRJNA255370	SAMN02921301
Coyote02	2/2	PRJNA255370	SAMN02921302
Coyote03	2/2	PRJNA255370	SAMN02921303
CurlyCoatedRetriever01	2/2	PRJEB16012	SAMEA104091556
CurlyCoatedRetriever02	2/2	PRJEB16012	SAMEA4848709
CurlyCoatedRetriever03	2/2	PRJEB16012	SAMEA4848710
CurlyCoatedRetriever04	2/2	PRJEB16012	SAMEA4867930
CurlyCoatedRetriever05	2/2	PRJEB16012	SAMEA4867931
Dachshund01	2/2	PRJEB7736	SAMEA3121338
Dachshund02	1/2	PRJNA263947	SAMN06159670
Dachshund03	1/2	PRJNA263947	SAMN06159676
Dachshund04	2/2	PRJEB16012	SAMEA104091567
Dachshund05	2/2	PRJEB16012	SAMEA104125117
Dachshund06	2/2	PRJNA685036
Dachshund07	2/2	PRJNA685036
Dachshund08	1/2	PRJNA685036
Dachshund09	2/2	PRJNA685036
Dachshund10	2/2	PRJNA648123
Dachshund11	2/2	PRJNA648123
Dachshund12	2/2	PRJNA263947	SAMN12700535
Dachshund13	1/2	PRJNA263947	SAMN13655897
Dachshund14	2/2	PRJNA263947	SAMN13655902
Dachshund15	1/2	PRJNA263947	SAMN13655901
Dachshund16	1/1	PRJNA263947	SAMN13655898
Dalmatian01	1/2	PRJNA448733	SAMN08872976
Dalmatian02	1/2	PRJNA360671	SAMN06214558
Dalmatian03	2/2	PRJNA648123
Dalmatian04	2/2	PRJNA648123
DandieDinmontTerrier01	2/2	PRJNA648123
DandieDinmontTerrier02	2/2	PRJNA648123
DandieDinmontTerrier03	1/1	PRJNA648123
Dhole01	2/2	PRJNA448733	SAMN03168405
Dingo01	2/2	PRJNA274504	SAMN03366709
Doberman01	2/2	PRJNA448733	SAMN08872980
Doberman02	2/2	PRJNA263947	SAMN03580409
Doberman03	2/2	PRJEB16012	SAMEA4509491
Doberman04	2/2	PRJEB16012	SAMEA4509492
Doberman05	2/2	PRJEB16012	SAMEA4505489
Doberman06	2/2	PRJNA263947	SAMN12700542
Doberman07	2/2	PRJNA263947	SAMN13655923
Doberman08	2/2	PRJNA263947	SAMN13655919
DogoArgentino01	2/2	PRJNA648123
DogoArgentino02	2/2	PRJNA648123
DogueDeBordeaux01	2/2	PRJNA648123
DutchShepherd01	2/2	PRJEB16012	SAMEA5059511
EastSiberianLaika01	2/2	PRJNA266585	SAMN03168390
Elo01	1/2	PRJEB16012	SAMEA4506890
EnglishBulldog01	2/2	PRJEB16012	SAMEA4848708
EnglishFoxhound02	1/2	PRJNA648123
EnglishFoxhound03	3/3	PRJNA648123
EnglishMastiff01	2/2	PRJNA448733	SAMN08873172
EnglishMastiff02	1/2	PRJNA263947	SAMN03580412
EnglishMastiff03	1/2	PRJNA648123
EnglishMastiff04	2/2	PRJNA648123
EnglishMastiff05	2/2	PRJNA263947	SAMN12700531
EnglishMastiff06	1/2	PRJNA263947	SAMN13655914
EnglishPointer01	1/2	PRJNA448733	SAMN08873214
EnglishPointer02	2/2	PRJNA263947	SAMN03580383
EnglishSetter01	2/2	PRJNA263947	SAMN04196858
EnglishSetter02	2/2	PRJNA263947	SAMN06159667
EnglishSetter03	2/2	PRJNA263947	SAMN06159682
EnglishSetter04	2/2	PRJNA648123
EnglishSetter05	2/2	PRJNA648123
EnglishSetter07	1/2	PRJNA263947	SAMN10940779
EnglishSetter08	2/2	PRJNA263947	SAMN10940811
EnglishSpringerSpaniel01	3/3	PRJNA263947	SAMN03580391
EnglishSpringerSpaniel03	2/2	PRJNA263947	SAMN04196857
EnglishSpringerSpaniel04	2/2	PRJNA648123
EnglishSpringerSpaniel05	2/2	PRJNA648123
EnglishSpringerSpaniel07	2/2	PRJNA263947	SAMN10940818
EnglishSpringerSpaniel08	2/3	PRJNA263947	SAMN10940783
EnglishSpringerSpaniel09	2/2	PRJNA263947	SAMN12700552
EnglishSpringerSpaniel10	2/3	PRJNA263947	SAMN12700534
EntlebucherSennenhund01	2/3	PRJEB16012	SAMEA4504828
EntlebucherSennenhund02	2/2	PRJEB16012	SAMEA4505497
EntlebucherSennenhund03	2/2	PRJEB16012	SAMEA4504829
EntlebucherSennenhund04	2/2	PRJEB16012	SAMEA4505498
EntlebucherSennenhund05	2/2	PRJEB16012	SAMEA4504830
EntlebucherSennenhund06	2/2	PRJEB16012	SAMEA4505499
EntlebucherSennenhund07	3/3	PRJEB16012	SAMEA4505500
EntlebucherSennenhund08	3/3	PRJEB16012	SAMEA4505501
EntlebucherSennenhund09	3/3	PRJNA648123
EntlebucherSennenhund10	3/3	PRJNA648123
EntlebucherSennenhund11	1/2	PRJNA648123
Eurasier01	2/2	PRJEB6079	SAMEA2446720
Eurasier02	2/2	PRJEB16012	SAMEA4506889
Eurasier03	2/3	PRJNA648123
FieldSpaniel01	2/3	PRJNA263947	SAMN06159668
FieldSpaniel02	2/3	PRJNA648123
FieldSpaniel03	2/2	PRJNA648123
FieldSpaniel04	2/2	PRJNA648123
FinnishLapphund01	1/2	PRJNA266585	SAMN03168391
FinnishSpitz01	2/2	PRJNA648123
FlatCoatedRetriever01	2/2	PRJNA448733	SAMN08873009
FlatCoatedRetriever02	2/2	PRJNA448733	SAMN08873010
FlatCoatedRetriever03	3/3	PRJNA448733	SAMN08873011
FlatCoatedRetriever04	1/3	PRJNA685036
FlatCoatedRetriever05	1/1	PRJNA685036
FlatCoatedRetriever06	1/3	PRJNA685036
FlatCoatedRetriever07	1/1	PRJNA685036
FlatCoatedRetriever08	1/1	PRJNA685036
FlatCoatedRetriever09	1/2	PRJNA685036
FlatCoatedRetriever10	1/1	PRJNA648123
FlatCoatedRetriever11	2/2	PRJNA648123
FlatCoatedRetriever12	2/2	PRJNA648123
FlatCoatedRetriever13	2/2	PRJNA263947	SAMN13655892
FonniDog01	1/1	PRJNA448733	SAMN08873012
FrenchBulldog01	1/2	PRJEB13468	SAMEA3928146
FrenchBulldog02	2/2	PRJEB16012	SAMEA4504835
FrenchBulldog03	2/2	PRJNA648123
FrenchBulldog04	2/2	PRJNA648123
FrenchBulldog05	2/2	PRJNA648123
GermanHuntingTerrier01	3/3	PRJEB16012	SAMEA104125120
GermanShepherd01	1/1	PRJNA192935	SAMN01974494
GermanShepherd02	1/2	PRJNA233638	SAMN02585201
GermanShepherd03	1/3	PRJNA233638	SAMN02585202
GermanShepherd04	1/1	PRJNA233638	SAMN02585203
GermanShepherd05	1/3	PRJNA233638	SAMN02585204
GermanShepherd06	2/2	PRJNA233638	SAMN02585205
GermanShepherd07	1/2	PRJNA233638	SAMN02585206
GermanShepherd08	1/2	PRJNA233638	SAMN02585207
GermanShepherd09	1/3	PRJNA233638	SAMN02585208
GermanShepherd10	1/3	PRJNA233638	SAMN02585209
GermanShepherd11	1/1	PRJNA233638	SAMN02585210
GermanShepherd12	2/2	PRJNA263947	SAMN03580392
GermanShepherd13	1/3	PRJEB16012	SAMEA4506895
GermanShepherd14	2/3	PRJEB16012	SAMEA72802168
GermanShepherd15	1/1	PRJEB16012	SAMEA72802918
GermanShepherd16	3/3	PRJNA648123
GermanShepherd17	1/3	PRJNA648123
GermanShepherd18	3/3	PRJNA648123
GermanShepherd19	1/3	PRJNA685036
GermanShepherd20	1/1	PRJNA685036
GermanShepherd21	1/3	PRJNA685036
GermanShepherd22	3/3	PRJNA685036
GermanShepherd23	2/2	PRJNA685036
GermanShepherd24	1/3	PRJNA685036
GermanShepherd25	1/3	PRJNA685036
GermanShepherd26	3/3	PRJNA685036
GermanShepherd27	1/1	PRJNA263947	SAMN10940819
GermanShepherd28	3/3	PRJNA263947	SAMN12700533
GermanShepherd29	1/1	PRJNA263947	SAMN13655911
GermanShorthairedPointer01	1/1	PRJNA648123
GermanShorthairedPointer02	1/2	PRJNA648123
GermanWirehairedPointer01	3/3	PRJEB13468	SAMEA3928144
GermanWirehairedPointer02	2/2	PRJNA648123
GermanWirehairedPointer03	1/3	PRJNA648123
GiantSchnauzer01	1/2	PRJNA685036
GiantSchnauzer02	2/2	PRJNA685036
GiantSchnauzer03	2/2	PRJNA648123
GiantSchnauzer04	2/2	PRJNA648123
GiantSchnauzer05	2/2	PRJNA263947	SAMN10940785
GlenofImaalTerrier01	2/2	PRJNA648123
GlenofImaalTerrier02	2/2	PRJNA648123
GlenofImaalTerrier03	2/2	PRJNA648123
GlenofImaalTerrier04	2/2	PRJNA648123
GlenofImaalTerrier05	2/2	PRJNA648123
GlenofImallTerrier06	2/2	PRJNA648123
GoldenJackal01	2/2	PRJNA274504	SAMN03366713
GoldenRetriever01	1/2	PRJNA448733	SAMN08873039
GoldenRetriever02	1/2	PRJNA247491	SAMN03067891
GoldenRetriever03	1/2	PRJNA247491	SAMN03067895
GoldenRetriever05	1/1	PRJNA247491	SAMN03067878
GoldenRetriever06	2/2	PRJNA247491	SAMN03275923
GoldenRetriever07	1/1	PRJNA247491	SAMN03275922
GoldenRetriever08	2/2	PRJNA247491	SAMN03275921
GoldenRetriever09	2/2	PRJNA247491	SAMN03275924
GoldenRetriever10	2/2	PRJNA263947	SAMN03323669
GoldenRetriever11	2/2	PRJNA247491	SAMN03067876
GoldenRetriever12	1/2	PRJNA263947	SAMN03580402
GoldenRetriever13	1/2	PRJNA263947	SAMN04196854
GoldenRetriever14	1/1	PRJNA448733	SAMN08873033
GoldenRetriever15	1/1	PRJNA448733	SAMN08873034
GoldenRetriever16	2/2	PRJNA448733	SAMN08873035
GoldenRetriever17	2/2	PRJNA448733	SAMN08873036
GoldenRetriever18	1/1	PRJNA448733	SAMN08873037
GoldenRetriever19	2/2	PRJNA448733	SAMN08873038
GoldenRetriever20	1/2	PRJEB16012	SAMEA104016307
GoldenRetriever21	2/2	PRJEB16012	SAMEA4867924
GoldenRetriever22	2/2	PRJNA648123
GoldenRetriever23	2/2	PRJNA685036
GoldenRetriever24	2/2	PRJNA263947	SAMN12700521
GoldenRetriever25	1/1	PRJNA263947	SAMN12700551
GoldenRetriever26	1/1	PRJNA263947	SAMN12700550
GoldenRetriever27	2/2	PRJNA263947	SAMN12700541
GoldenRetriever28	1/2	PRJNA263947	SAMN12700536
GoldenRetriever29	1/2	PRJNA263947	SAMN13655912
GordonSetter01	2/2	PRJNA263947	SAMN04196859
GordonSetter02	2/2	PRJNA263947	SAMN06159680
GrandeBassetGriffonVendeen01	2/2	PRJNA648123
GrandeBassetGriffonVendeen02	2/2	PRJNA648123
GrandeBassetGriffonVendeen03	2/2	PRJNA648123
GreatDane01	2/2	PRJNA448733	SAMN08873058
GreatDane02	1/2	PRJNA318403	SAMN04851098
GreatDane03	1/2	PRJNA263947	SAMN06159672
GreatDane04	1/2	PRJNA263947	SAMN06159683
GreatDane05	1/2	PRJEB16012	SAMEA104091557
GreaterSwissMountainDog01	3/3	PRJNA648123
GreaterSwissMountainDog02	2/2	PRJNA263947	SAMN06159674
GreaterSwissMountainDog03	2/3	PRJEB16012	SAMEA104656182
GreaterSwissMountainDog04	1/2	PRJEB16012	SAMEA104658568
GreaterSwissMountainDog05	3/3	PRJEB16012	SAMEA104658570
GreatPyrenees01	2/3	PRJNA448733	SAMEA4848700
GreenlandDog01	1/1	PRJNA266585	SAMN03168381
Greyhound01	1/2	PRJNA448733	SAMN08873099
Greyhound02	2/2	PRJNA247491	SAMN03067872
Greyhound03	2/2	PRJNA247491	SAMN03067873
Greyhound04	2/2	PRJNA247491	SAMN03067882
Greyhound05	2/2	PRJNA247491	SAMN03068229
Greyhound06	2/2	PRJNA247491	SAMN03067874
Greyhound07	2/2	PRJNA247491	SAMN03067890
Greyhound08	1/2	PRJNA247491	SAMN03068228
Greyhound09	2/2	PRJEB16012	SAMEA104125118
Greyhound10	2/2	PRJEB16012	SAMEA4867932
Grossspitz01	2/2	PRJEB16012	SAMEA104105252
Havanese01	2/2	PRJNA517114	SAMN10740986
Havanese02	2/2	PRJNA517114	SAMN10740987
Havanese03	1/2	PRJNA517114	SAMN10740985
Havanese04	2/2	PRJNA517114	SAMN10740984
Havanese05	1/2	PRJNA517114	SAMN10740983
Havanese06	1/1	PRJNA517114	SAMN10740982
Heideterrier01	2/3	PRJEB16012	SAMEA103135918
Hovawart01	1/2	PRJEB16012	SAMEA4506894
Hovawart02	1/3	PRJEB16012	SAMEA4848705
Hovawart03	1/3	PRJEB16012	SAMEA4867928
IbizanHound01	2/2	PRJNA648123
IbizanHound02	2/2	PRJNA648123
IbizanHound03	2/2	PRJNA648123
IbizanHound04	2/2	PRJNA648123
IbizanHound05	2/2	PRJNA648123
IbizanHound06	2/2	PRJNA648123
IbizanHound07	2/2	PRJNA648123
IcelandicSheepdog01	1/2	PRJNA648123
IcelandicSheepdog02	1/2	PRJNA648123
IndigenousDogNigeria01	2/2	PRJNA266585	SAMN03168373
IndigenousDogNigeria02	2/2	PRJNA266585	SAMN03168374
IndigenousDogNigeria03	2/2	PRJNA266585	SAMN03168375
IndigenousDogNigeria04	2/2	PRJNA266585	SAMN03168376
IndigenousDogVietnam01	2/2	PRJNA266585	SAMN03168368
IndigenousDogVietnam02	2/2	PRJNA266585	SAMN03168369
IndigenousDogVietnam03	1/2	PRJNA266585	SAMN03168370
IndigenousDogVietnam04	1/2	PRJNA266585	SAMN03168371
IndigenousDogVietnam05	2/2	PRJNA266585	SAMN03168372
IrishRedandWhiteSetter01	2/2	PRJNA648123
IrishSetter01	2/2	PRJNA448733	SAMN08873112
IrishTerrier01	2/2	PRJEB13468	SAMEA3928141
IrishTerrier02	2/2	PRJNA263947	SAMN06159684
IrishTerrier03	2/2	PRJNA648123
IrishTerrier04	2/2	PRJNA263947	SAMN12700529
IrishWaterSpaniel01	2/2	PRJNA448733	SAMN08873115
IrishWaterSpaniel02	2/2	PRJNA448733	SAMN08873116
IrishWaterSpaniel03	1/2	PRJNA448733	SAMN08873117
IrishWaterSpaniel04	2/2	PRJNA648123
IrishWaterSpaniel05	2/2	PRJNA648123
IrishWaterSpaniel06	2/2	PRJNA648123
IrishWaterSpaniel07	2/2	PRJNA263947	SAMN12700546
IrishWolfhound01	1/1	PRJNA448733	SAMN08873118
IstrianShorthairedHound01	1/2	PRJNA232497	SAMN02485584
ItalianGreyhound01	2/2	PRJNA448733	SAMN08873120
ItalianGreyhound02	1/2	PRJNA448733	SAMN08873121
JackRussellTerrier02	2/2	PRJNA263947	SAMN03580384
JackRussellTerrier03	2/2	PRJNA263947	SAMN03580400
JackRussellTerrier04	2/3	PRJNA263947	SAMN03580404
JackRussellTerrier05	2/2	PRJNA263947	SAMN04196852
JackRussellTerrier06	2/2	PRJEB16012	SAMEA4867925
JackRussellTerrier07	1/2	PRJNA263947	SAMN12700544
JackRussellTerrier08	1/2	PRJNA263947	SAMN12700543
JackRussellTerrier09	2/3	PRJNA263947	SAMN13655922
Jamthund01	2/2	PRJNA266585	SAMN03168383
JapaneseChin01	2/2	PRJNA648123
JapaneseChin03	2/2	PRJNA648123
JapaneseChin04	2/2	PRJNA648123
Jindo01	1/2	PRJDB2266	SAMD00009664
Keeshond01	2/2	PRJNA448733	SAMN08873128
Keeshond02	2/2	PRJNA648123
Keeshond03	2/2	PRJNA648123
KellyBlueTerrier03	1/3	PRJNA263947	SAMN13655889
KerryBlueTerrier02	2/2	PRJNA263947	SAMN03580387
Komondor01	1/1	PRJNA448733	SAMN08873130
Kromfohrlander01	2/2	PRJEB6076	SAMEA2446055
KunmingDog01	2/2	PRJNA232497	SAMN02485579
Kuvasz01	1/2	PRJNA648123
Kuvasz02	1/2	PRJNA648123
Kuvasz03	2/2	PRJNA648123
Kuvasz04	2/2	PRJNA263947	SAMN13655909
LabradorRetriever01	1/2	PRJEB5874	SAMEA2417015
LabradorRetriever02	1/2	PRJEB5875	SAMEA2417016
LabradorRetriever03	2/2	PRJNA232497	SAMN02485565
LabradorRetriever04	1/1	PRJNA448733	SAMN08873153
LabradorRetriever05	1/2	PRJNA263947	SAMN04196848
LabradorRetriever06	1/1	PRJNA448733	SAMN08873155
LabradorRetriever07	1/1	PRJNA263947	SAMN03580399
LabradorRetriever08	1/1	PRJEB16012	SAMEA4504834
LabradorRetriever10	1/1	PRJNA263947	SAMN04196862
LabradorRetriever12	1/1	PRJNA263947	SAMN04196865
LabradorRetriever13	1/2	PRJNA448733	SAMN08873139
LabradorRetriever14	1/2	PRJNA448733	SAMN08873141
LabradorRetriever15	1/2	PRJNA448733	SAMN08873142
LabradorRetriever16	2/2	PRJNA448733	SAMN08873143
LabradorRetriever17	2/2	PRJNA448733	SAMN08873144
LabradorRetriever18	1/1	PRJNA448733	SAMN08873145
LabradorRetriever19	1/2	PRJNA448733	SAMN08873146
LabradorRetriever20	1/1	PRJNA448733	SAMN08873147
LabradorRetriever21	3/3	PRJNA448733	SAMN08873148
LabradorRetriever22	3/3	PRJNA263947	SAMN06159685
LabradorRetriever23	1/2	PRJEB16012	SAMEA104091568
LabradorRetriever24	2/2	PRJNA448733	SAMN08873160
LabradorRetriever25	1/2	PRJNA448733	SAMN08873161
LabradorRetriever26	2/2	PRJNA448733	SAMN08873162
LagottoRomagnolo01	2/2	PRJEB13468	SAMEA3928142
LagottoRomagnolo02	2/2	PRJEB16012	SAMEA4505491
LagottoRomagnolo03	1/2	PRJEB16012	SAMEA4505494
LagottoRomagnolo04	2/2	PRJEB16012	SAMEA4504833
LagottoRomagnolo05	2/2	PRJEB16012	SAMEA4509490
LagottoRomagnolo06	2/2	PRJEB16012	SAMEA4867935
LagottoRomagnolo07	2/2	PRJNA648123
LagottoRomagnolo08	2/2	PRJNA648123
LagottoRomagnolo09	2/2	PRJNA648123
LancashireHeeler01	2/2	PRJNA648123
LancashireHeeler02	2/2	PRJNA648123
LancashireHeeler03	2/2	PRJNA648123
Landseer01	2/2	PRJEB7734	SAMEA3121328
LapponianHerder01	2/2	PRJNA266585	SAMN03168384
Leonberger01	2/2	PRJEB16012	SAMEA103935360
Leonberger02	2/2	PRJEB16012	SAMEA104656181
Leonberger03	2/2	PRJEB16012	SAMEA4848665
Leonberger04	2/2	PRJEB16012	SAMEA4848666
Leonberger05	2/2	PRJEB16012	SAMEA4848667
Leonberger06	2/2	PRJEB16012	SAMEA4848669
Leonberger07	3/3	PRJEB16012	SAMEA4848671
Leonberger08	2/2	PRJEB16012	SAMEA4848672
Leonberger09	2/2	PRJEB16012	SAMEA4848676
Leonberger10	2/2	PRJEB16012	SAMEA4848679
Leonberger11	2/2	PRJEB16012	SAMEA4848680
Leonberger12	2/2	PRJEB16012	SAMEA4848681
Leonberger13	2/2	PRJEB16012	SAMEA4848682
Leonberger14	2/2	PRJEB16012	SAMEA4848683
Leonberger15	3/3	PRJEB16012	SAMEA4848690
Leonberger16	2/2	PRJEB16012	SAMEA4848691
Leonberger17	2/2	PRJEB16012	SAMEA4848692
Leonberger18	2/2	PRJEB16012	SAMEA4848693
Leonberger19	2/2	PRJEB16012	SAMEA4848694
Leonberger20	2/2	PRJEB16012	SAMEA4848697
Leonberger21	2/3	PRJEB16012	SAMEA4848698
Leonberger22	2/3	PRJNA648123
Leonberger23	2/3	PRJNA648123
LhasaApso01	2/2	PRJNA648123
LhasaApso02	2/2	PRJNA648123
LhasaApso03	2/2	PRJNA648123
LhasaApso04	1/2	PRJNA263947	SAMN13655906
Lowchen01	2/2	PRJNA263947	SAMN04196863
Maltese01	1/2	PRJNA685036
Maltese02	2/2	PRJNA648123
Maltese03	2/2	PRJNA517114	SAMN10740988
Maltese04	1/2	PRJNA517114	SAMN10740974
Maltese05	1/2	PRJNA517114	SAMN10740975
Maltese06	2/2	PRJNA517114	SAMN10740970
Maltese07	2/2	PRJNA517114	SAMN10740977
Maltese08	3/3	PRJNA517114	SAMN10740976
Maltese09	2/2	PRJNA517114	SAMN10740978
Maltese10	2/2	PRJNA517114	SAMN10740981
Maltese11	2/2	PRJNA517114	SAMN10740980
Maltese12	2/2	PRJNA517114	SAMN10740971
Maltese13	2/2	PRJNA517114	SAMN10740972
Maltese14	1/2	PRJNA517114	SAMN10740973
Maltese15	2/2	PRJNA517114	SAMN10740979
Maremma01	1/1	PRJNA685036
MastinoAbruzzese01	2/2	PRJNA685036
MexicanHairless01	1/2	PRJNA266585	SAMN03168385
MiniatureBullTerrier01	1/1	PRJEB16012	SAMEA4506897
MiniatureBullTerrier02	2/2	PRJNA685036
MiniatureBullTerrier03	1/2	PRJNA685036
MiniatureBullTerrier04	1/2	PRJEB16012	SAMEA4867920
MiniatureBullTerrier05	1/2	PRJNA648123
MiniaturePinscher01	2/2	PRJNA648123
MiniaturePoodle01	2/2	PRJNA448733	SAMN08873175
MiniaturePoodle02	1/2	PRJNA448733	SAMN08873174
MiniaturePoodle03	2/2	PRJNA685036
MiniatureSchnauzer01	2/2	PRJNA263947	SAMN04196847
MiniatureSchnauzer02	1/2	PRJNA448733	SAMN08873176
MiniatureSchnauzer03	1/1	PRJNA448733	SAMN08873177
MiniatureSchnauzer04	1/2	PRJNA685036
MiniatureSchnauzer05	1/1	PRJEB16012	SAMEA1066474
MiniatureSchnauzer06	1/1	PRJEB16012	SAMEA5059514
MiniatureSchnauzer07	1/1	PRJEB16012	SAMEA5059515
MiniatureSchnauzer08	1/2	PRJEB16012	SAMEA5059516
MiniatureSchnauzer09	1/1	PRJEB16012	SAMEA5059517
MiniatureSchnauzer10	2/2	PRJEB16012	SAMEA5059518
MiniatureSchnauzer11	uncalled	PRJEB16012	SAMEA5059519
MiniatureSchnauzer12	1/1	PRJEB16012	SAMEA5059520
MiniatureSchnauzer13	1/1	PRJEB16012	SAMEA5059521
MiniatureSchnauzer14	1/1	PRJEB16012	SAMEA5059522
MiniatureSchnauzer15	1/1	PRJEB16012	SAMEA5059523
MiniatureSchnauzer17	2/2	PRJEB16012	SAMEA5059500
MiniatureSchnauzer18	1/1	PRJNA648123
MIX_AmericanCocker_Beagle01	1/1	PRJNA356874	SAMN06128273
MIX_AmericanCocker_Beagle02	1/2	PRJNA356874	SAMN06128271
MIX_AmericanCocker_Beagle03	1/1	PRJNA356874	SAMN06128272
MIX_Dachshund01	2/2	PRJNA263947	SAMN06159686
MIX_GoldenRetriever01	2/2	PRJEB16012	SAMEA104091572
MIX_KerryBlueTerrier_Beagle01	1/2	PRJNA263947	SAMN04196846
MIX_LabradorRetriever01	1/3	PRJEB16012	SAMEA104125075
MIX_MiniatureSchnauzer_Beagle01	1/2	PRJNA356874	SAMN06128270
MixedBreed06	1/2	PRJNA232497	SAMN02485589
MixedBreed07	1/2	PRJNA448733	SAMN08873188
MixedBreed08	2/3	PRJEB16012	SAMEA4506893
MixedBreed10	2/2	PRJEB16012	SAMEA4867919
MountainCur01	2/3	PRJNA648123
MountainCur02	2/2	PRJNA648123
MountainCur03	2/2	PRJNA648123
MountainCur04	2/2	PRJNA648123
Mudi01	2/2	PRJNA648123
Mudi02	1/1	PRJNA648123
NeapolitanMastiff01	1/2	PRJNA648123
NeapolitanMastiff02	1/3	PRJNA648123
Newfoundland01	2/2	PRJEB16012	SAMEA104500411
Newfoundland02	1/2	PRJEB16012	SAMEA4848701
Newfoundland03	1/2	PRJNA648123
Newfoundland04	1/2	PRJNA263947	SAMN12700522
Newfoundland05	2/2	PRJNA648123
NorfolkTerrier01	2/2	PRJNA648123
NorfolkTerrier02	3/3	PRJNA648123
NorwegianBuhund01	2/2	PRJNA648123
NorwegianBuhund02	2/2	PRJNA648123
NorwegianElkhound01	1/1	PRJNA266585	SAMN03168382
NorwegianElkhound02	1/1	PRJNA448733	SAMN08873199
NorwegianElkhound03	1/1	PRJNA648123
NorwegianElkhound04	1/1	PRJNA648123
NorwegianElkhound05	1/1	PRJNA648123
NorwegianElkhound06	1/1	PRJNA648123
NorwegianLundehund01	2/2	PRJNA186960	SAMN01893932
NorwegianLundehund02	2/2	PRJNA309755	SAMN04440505
NorwegianLundehund03	2/2	PRJNA309755	SAMN04440506
NorwegianLundehund04	2/2	PRJNA648123
NorwegianLundehund05	2/2	PRJNA648123
NorwegianLundehund06	2/2	PRJNA648123
NorwichTerrier01	2/2	PRJEB16012	SAMEA104091550
NorwichTerrier02	2/2	PRJEB16012	SAMEA104091551
NorwichTerrier03	1/2	PRJEB16012	SAMEA104091552
NorwichTerrier04	2/2	PRJEB16012	SAMEA104091553
NorwichTerrier05	1/1	PRJNA648123
NorwichTerrier06	1/1	PRJNA648123
NovaScotiaDuckTollingRetriever01	2/2	PRJNA263947	SAMN03323675
NovaScotiaDuckTollingRetriever02	2/2	PRJNA648123
OldEnglishSheepdog01	2/2	PRJNA648123
OldEnglishSheepdog02	2/2	PRJNA648123
OldEnglishSheepdog03	2/2	PRJNA648123
Otterhound01	2/3	PRJNA648123
Otterhound02	3/3	PRJNA648123
Otterhound03	3/3	PRJNA648123
Otterhound04	3/3	PRJNA263947	SAMN10940772
Papillon01	2/2	PRJNA648123
Papillon02	2/2	PRJNA648123
ParsonsRussellTerrier01	2/2	PRJNA263947	SAMN10940824
ParsonsRussellTerrier02	2/2	PRJNA648123
Pekingese01	1/1	PRJNA448733	SAMN08873208
Pekingese02	1/1	PRJNA263947	SAMN13655916
PembrokeWelshCorgi01	2/2	PRJNA263947	SAMN03145702
PembrokeWelshCorgi02	2/2	PRJNA263947	SAMN03145703
PembrokeWelshCorgi03	2/2	PRJNA263947	SAMN03145704
PembrokeWelshCorgi04	2/3	PRJNA685036
PembrokeWelshCorgi05	2/2	PRJNA685036
PeruvianHairless01	2/2	PRJNA266585	SAMN03168386
PetitBassetGriffonVendeen01	1/2	PRJEB11835	SAMEA3723573
PetitBassetGriffonVendeen02	2/2	PRJNA648123
PetitBassetGriffonVendeen03	2/2	PRJNA648123
PetitBassetGriffonVendeen04	2/2	PRJNA648123
PetitBassetGriffonVendeen05	2/2	PRJNA648123
PharaohHound01	2/2	PRJNA648123
PharaohHound02	2/2	PRJNA648123
PharaohHound03	2/2	PRJNA648123
PhuquocRidgeback01	1/2	PRJNA685036
PhuquocRidgeback02	2/2	PRJNA685036
PhuquocRidgeback03	2/3	PRJNA685036
PitBullTerrier01	2/2	PRJNA685036
PitBullTerrier02	1/2	PRJNA685036
PitBullTerrier03	2/2	PRJNA263947	SAMN12700538
PitBullTerrier04	2/2	PRJNA263947	SAMN12700532
Pointer01	1/1	PRJNA648123
Pointer02	2/2	PRJNA648123
Pointer03	1/1	PRJNA648123
Pointer04	2/2	PRJNA263947	SAMN10940800
Pointer05	1/1	PRJNA648123
Pointer06	1/1	PRJNA648123
Pointer07	1/2	PRJNA648123
Pomeranian01	2/2	PRJEB16012	SAMEA4506892
Pomeranian02	1/2	PRJNA263947	SAMN10940780
Pomeranian03	1/2	PRJNA648123
PortuguesePodengo01	1/2	PRJNA263947	SAMN03580388
PortuguesePodengoPequeno01	2/3	PRJNA648123
PortuguesePodengoPequeno02	2/2	PRJNA648123
PortugueseWaterDog01	2/2	PRJNA448733	SAMN08873219
PortugueseWaterDog02	2/2	PRJNA448733	SAMN08873220
PortugueseWaterDog03	2/2	PRJNA448733	SAMN08873221
PortugueseWaterDog04	2/2	PRJNA448733	SAMN08873222
PortugueseWaterDog05	2/2	PRJNA448733	SAMN08873223
PortugueseWaterDog06	2/2	PRJNA448733	SAMN08873224
PortugueseWaterDog07	2/2	PRJNA448733	SAMN08873225
PortugueseWaterDog08	2/2	PRJNA448733	SAMN08873226
PortugueseWaterDog09	2/2	PRJNA648123
PortugueseWaterDog10	2/2	PRJNA448733	SAMN08873228
PortugueseWaterDog11	2/2	PRJNA448733	SAMN08873229
PortugueseWaterDog12	2/2	PRJNA263947	SAMN12700530
PortugueseWaterDog13	2/2	PRJNA648123
PortugueseWaterDog15	1/2	PRJNA648123
Pug01	2/2	PRJNA448733	SAMN08873230
Pug02	2/2	PRJNA448733	SAMN08873231
Pug03	2/2	PRJNA448733	SAMN08873232
Pug04	2/2	PRJNA448733	SAMN08873233
Pug05	2/2	PRJNA448733	SAMN08873234
Pug06	2/2	PRJNA263947	SAMN12700548
Pug07	2/2	PRJNA263947	SAMN13655900
Puli01	2/2	PRJNA685036
Pumi01	2/2	PRJNA648123
Pumi02	2/3	PRJNA648123
Pumi03	2/2	PRJNA648123
QingchuanDog01	2/2	PRJNA232497	SAMN02485577
QuebecWolf	2/2	PRJNA331222	SAMN05736724
RhodesianRidgeback01	2/2	PRJNA448733	SAMN08873238
RhodesianRidgeback02	2/2	PRJEB16012	SAMEA4504822
RhodesianRidgeback03	2/2	PRJEB16012	SAMEA4505495
RhodesianRidgeback04	3/3	PRJNA357866	SAMN06161404
RhodesianRidgeback05	2/2	PRJEB16012	SAMEA104091554
RhodesianRidgeback06	2/2	PRJNA648123
RhodesianRidgeback07	2/2	PRJNA648123
RhodesianRidgeback08	1/2	PRJNA263947	SAMN10940814
Rottweiler01	2/2	PRJNA448733	SAMN08873248
Rottweiler02	2/2	PRJEB7735	SAMEA3121337
Rottweiler03	2/2	PRJNA263947	SAMN03323674
Rottweiler04	1/2	PRJNA448733	SAMN08873251
Rottweiler05	2/2	PRJNA448733	SAMN08873243
Rottweiler06	2/2	PRJNA448733	SAMN08873244
Rottweiler07	2/2	PRJNA448733	SAMN08873245
Rottweiler08	2/2	PRJNA448733	SAMN08873246
Rottweiler09	1/2	PRJNA448733	SAMN08873247
Rottweiler10	2/2	PRJNA448733	SAMN08873252
Rottweiler11	2/2	PRJNA685036
Rottweiler12	1/2	PRJNA685036
SaintBernard01	2/3	PRJNA448733	SAMN08873253
SaintBernard02	2/3	PRJNA263947	SAMN03580386
SaintBernard03	3/3	PRJEB16012	SAMEA4848703
SaintBernard04	2/3	PRJNA648123
SaintBernard05	1/3	PRJNA648123
SaintBernard06	1/3	PRJNA648123
Saluki01	2/2	PRJNA448733	SAMN08873255
Saluki02	2/2	PRJNA448733	SAMN08873256
Saluki03	1/2	PRJEB16012	SAMEA4504825
Samoyed01	2/2	PRJNA448733	SAMN08873258
Samoyed02	2/2	PRJNA266585	SAMN03168388
Samoyed03	3/3	PRJNA648123
Samoyed04	2/2	PRJNA648123
Samoyed05	2/2	PRJNA648123
Schipperke01	2/2	PRJNA648123
Schipperke02	2/2	PRJNA648123
ScottishDeerhound01	3/3	PRJNA263947	SAMN03580401
ScottishDeerhound02	3/3	PRJNA685036
ScottishDeerhound03	2/3	PRJNA685036
ScottishDeerhound04	2/3	PRJNA685036
ScottishDeerhound05	2/3	PRJNA685036
ScottishDeerhound06	2/2	PRJNA576632	SAMN12999906
ScottishDeerhound07	2/3	PRJNA576632	SAMN12999907
ScottishDeerhound08	2/3	PRJNA576632	SAMN12999908
ScottishDeerhound09	2/2	PRJNA576632	SAMN12999909
ScottishDeerhound10	2/3	PRJNA576632	SAMN12999910
ScottishDeerhound11	2/3	PRJNA576632	SAMN12999911
ScottishTerrier01	2/3	PRJNA448733	SAMN08873261
ScottishTerrier02	3/3	PRJNA448733	SAMN08873262
ScottishTerrier03	2/2	PRJNA263947	SAMN03580394
ScottishTerrier04	2/2	PRJNA448733	SAMN08873264
ScottishTerrier05	3/3	PRJNA685036
ScottishTerrier06	2/2	PRJNA685036
ScottishTerrier07	3/3	PRJNA685036
ScottishTerrier08	3/3	PRJNA685036
ScottishTerrier09	2/2	PRJNA685036
ScottishTerrier10	1/3	PRJNA685036
ScottishTerrier11	3/3	PRJNA685036
SealyhamTerrier01	2/2	PRJNA648123
SealyhamTerrier02	2/2	PRJNA648123
SealyhamTerrier03	1/2	PRJNA648123
SealyhamTerrier04	2/2	PRJNA648123
SealyhamTerrier05	2/2	PRJNA648123
SealyhamTerrier06	2/2	PRJNA648123
SealyhamTerrier07	2/2	PRJNA648123
SealyhamTerrier08	1/2	PRJNA648123
SealyhamTerrier09	2/2	PRJNA648123
SealyhamTerrier10	1/2	PRJNA648123
ShetlandSheepdog01	1/2	PRJNA448733	SAMN08873266
ShetlandSheepdog02	1/1	PRJNA263947	SAMN03580413
ShetlandSheepdog03	1/1	PRJEB16012	SAMEA104091573
ShetlandSheepdog04	2/2	PRJNA685036
ShetlandSheepdog05	1/2	PRJNA685036
ShetlandSheepdog06	2/2	PRJNA685036
ShetlandSheepdog07	1/2	PRJNA685036
ShetlandSheepdog08	1/2	PRJNA685036
ShetlandSheepdog09	2/2	PRJNA685036
ShetlandSheepdog10	2/2	PRJNA685036
ShetlandSheepdog11	2/2	PRJNA685036
ShetlandSheepdog12	2/2	PRJNA685036
ShetlandSheepdog13	2/2	PRJNA685036
ShetlandSheepdog14	2/2	PRJNA685036
ShetlandSheepdog15	2/2	PRJNA685036
ShetlandSheepdog16	1/1	PRJEB16012	SAMEA4867921
ShetlandSheepdog17	1/2	PRJNA648123
ShetlandSheepdog18	2/2	PRJNA648123
ShibaInu01	2/2	PRJNA263947	SAMN04196861
ShibaInu02	1/1	PRJNA263947	SAMN05770194
ShibaInu03	1/2	PRJNA648123
ShibaInu04	1/1	PRJNA263947	SAMN13655907
ShihTzu01	2/2	PRJNA448733	SAMN08873270
ShihTzu02	2/2	PRJNA648123
Shikoku01	1/2	PRJNA648123
SiberianHusky01	2/2	PRJNA448733	SAMN08873271
SiberianHusky02	2/2	PRJEB10823	SAMEA3539249
SiberianHusky04	2/2	PRJNA266585	SAMN03168389
SiberianHusky05	2/2	PRJEB16012	SAMEA104091559
SilkyTerrier01	2/2	PRJNA648123
SilkyTerrier02	2/2	PRJNA648123
SilkyTerrier03	3/3	PRJNA648123
SkyeTerrier01	1/1	PRJNA648123
SkyeTerrier02	1/1	PRJNA648123
Sloughi01	3/3	PRJEB13468	SAMEA3928143
Sloughi02	2/2	PRJEB16012	SAMEA4506885
Sloughi03	2/2	PRJEB16012	SAMEA4506888
Sloughi04	2/2	PRJNA266585	SAMN03168392
SmallMunsterlander01	2/2	PRJNA648123
SmallMunsterlander02	1/1	PRJNA648123
SmoothFoxTerrier01	2/2	PRJNA648123
SmoothFoxTerrier02	2/2	PRJNA648123
SmoothFoxTerrier03	2/2	PRJNA648123
SmoothFoxTerrier04	2/2	PRJNA648123
SmoothFoxTerrier05	2/2	PRJNA648123
SmoothFoxTerrier06	2/2	PRJNA648123
SoftCoatedWheatenTerrier01	1/2	PRJNA263947	SAMN03323670
SoftCoatedWheatenTerrier02	1/2	PRJNA263947	SAMN03323671
SoftCoatedWheatenTerrier03	2/2	PRJNA263947	SAMN03580410
SoftCoatedWheatenTerrier04	2/2	PRJNA263947	SAMN03580411
SoftCoatedWheatenTerrier05	2/2	PRJNA685036
SoftCoatedWheatenTerrier06	2/2	PRJNA685036
SoftCoatedWheatenTerrier07	2/2	PRJNA685036
SpanishGalgo01	2/2	PRJNA266585	SAMN03168380
SpanishWaterDog01	2/2	PRJEB7903	SAMEA3164479
SpinoneItaliano01	2/3	PRJNA263947	SAMN06159677
SpinoneItaliano02	1/3	PRJNA648123
SpinoneItaliano03	1/2	PRJNA648123
SpinoneItaliano04	2/3	PRJNA648123
SpinoneItaliano05	1/2	PRJNA648123
SpinoneItaliano06	2/2	PRJNA648123
SpinoneItaliano07	1/3	PRJNA648123
SpinoneItaliano08	2/2	PRJNA263947	SAMN12700555
Stabyhoun01	2/2	PRJNA648123
StaffordshireBullTerrier01	2/3	PRJNA648123
StaffordshireBullTerrier02	2/2	PRJNA648123
StaffordshireBullTerrier03	2/2	PRJNA648123
StandardPoodle01	2/2	PRJNA448733	SAMN08873287
StandardPoodle02	2/2	PRJNA263947	SAMN03580380
StandardPoodle03	2/2	PRJNA263947	SAMN03580408
StandardPoodle04	2/2	PRJNA263947	SAMN06159675
StandardPoodle05	2/2	PRJNA263947	SAMN10940809
StandardPoodle06	2/2	PRJNA263947	SAMN10940817
StandardPoodle07	2/2	PRJNA263947	SAMN10940810
StandardPoodle08	2/2	PRJNA263947	SAMN13655918
StandardSchnauzer01	1/2	PRJNA263947	SAMN03323676
StandardSchnauzer02	2/2	PRJNA263947	SAMN06159669
StandardSchnauzer03	2/2	PRJNA263947	SAMN06159687
StandardSchnauzer04	2/2	PRJNA263947	SAMN06159688
StandardSchnauzer05	1/2	PRJNA263947	SAMN10940797
StandardSchnauzer06	2/2	PRJNA263947	SAMN10940784
StandardSchnauzer07	1/2	PRJNA263947	SAMN10940766
StdManchesterTerrier01	2/2	PRJNA648123
StdManchesterTerrier02	2/2	PRJNA648123
StdManchesterTerrier03	2/2	PRJNA648123
StdManchesterTerrier04	2/2	PRJNA648123
StdManchesterTerrier05	2/2	PRJNA648123
StdManchesterTerrier06	2/2	PRJNA648123
SussexSpaniel01	2/2	PRJNA648123
SussexSpaniel02	2/2	PRJNA648123
SussexSpaniel03	2/2	PRJNA648123
SussexSpaniel04	2/2	PRJNA648123
SussexSpaniel05	2/2	PRJNA648123
SussexSpaniel06	2/2	PRJNA648123
SwedishLapphund01	1/2	PRJNA266585	SAMN03168387
SwedishVallhund01	1/2	PRJNA648123
TeddyRooseveltTerrier01	2/2	PRJNA648123
TeddyRooseveltTerrier02	2/2	PRJNA648123
TeddyRooseveltTerrier03	1/2	PRJNA648123
TibetanMastiff01	2/2	PRJNA192935	SAMN01974493
TibetanMastiff02	1/2	PRJNA233638	SAMN02570458
TibetanMastiff03	1/2	PRJNA233638	SAMN02585152
TibetanMastiff04	1/1	PRJNA233638	SAMN02585153
TibetanMastiff05	1/1	PRJNA233638	SAMN02585154
TibetanMastiff06	1/2	PRJNA233638	SAMN02585155
TibetanMastiff07	1/3	PRJNA233638	SAMN02585156
TibetanMastiff08	2/2	PRJNA233638	SAMN02585157
TibetanMastiff09	2/2	PRJNA233638	SAMN02585158
TibetanMastiff10	2/2	PRJNA233638	SAMN02585159
TibetanMastiff11	1/2	PRJNA233638	SAMN02585160
TibetanSpaniel01	2/2	PRJNA517114	SAMN10740999
TibetanSpaniel02	2/2	PRJNA517114	SAMN10740998
TibetanSpaniel03	2/2	PRJNA517114	SAMN10740997
TibetanSpaniel04	2/2	PRJNA517114	SAMN10740996
TibetanSpaniel05	2/2	PRJNA517114	SAMN10741003
TibetanSpaniel06	1/2	PRJNA517114	SAMN10741002
TibetanSpaniel07	2/2	PRJNA517114	SAMN10741001
TibetanSpaniel08	1/2	PRJNA517114	SAMN10741000
TibetanSpaniel09	2/2	PRJNA517114	SAMN10741005
TibetanSpaniel10	1/2	PRJNA517114	SAMN10741004
TibetanSpaniel11	2/2	PRJNA517114	SAMN10741006
TibetanSpaniel12	1/2	PRJNA648123
TibetanSpaniel13	2/2	PRJNA648123
TibetanSpaniel14	2/2	PRJNA648123
TibetanTerrier01	1/1	PRJNA263947	SAMN03580403
TibetanTerrier02	2/2	PRJNA263947	SAMN03580406
TibetanTerrier03	1/2	PRJNA263947	SAMN10940827
TibetanTerrier04	1/2	PRJNA263947	SAMN10940798
TibetanTerrier05	1/2	PRJNA263947	SAMN12700528
TibetanTerrier06	2/2	PRJNA263947	SAMN12700525
Tornjak01	1/1	PRJNA232497	SAMN02485567
TosaInu01	2/2	PRJNA648123
TosaInu02	2/2	PRJNA648123
ToyFoxTerrier01	1/2	PRJNA648123
ToyFoxTerrier02	1/1	PRJNA648123
ToyFoxTerrier03	2/2	PRJNA648123
ToyFoxTerrier04	1/1	PRJNA648123
ToyFoxTerrier05	1/2	PRJNA648123
ToyFoxTerrier06	2/2	PRJNA648123
ToyFoxTerrier07	1/2	PRJNA648123
ToyPoodle01	2/2	PRJNA448733	SAMN08873309
ToyPoodle02	2/2	PRJNA685036
ToyPoodle03	2/2	PRJNA685036
ToyPoodle04	1/2	PRJNA263947	SAMN13655917
TreeingWalkerCoonhound01	1/2	PRJNA648123
TreeingWalkerCoonhound02	1/2	PRJNA648123
UnknownBreed03	2/2	PRJNA448733	SAMN08873319
UnknownBreed04	3/3	PRJNA232497	SAMN02485573
UnknownBreed05	2/2	PRJNA448733	SAMN08873321
UnknownBreed07	uncalled	PRJNA448733	SAMN08873322
UnknownBreed09	2/2	PRJEB16012	SAMEA4504831
UnknownBreed10	2/2	PRJNA448733	SAMN08873323
UnknownBreed11	1/2	PRJNA263947	SAMN04196851
UnknownBreed12	2/2	PRJNA299099	SAMN04195504
UnknownBreed13	1/3	PRJNA299099	SAMN04195507
UnknownBreed14	1/2	PRJNA448733	SAMN08873328
UnknownBreed15	1/2	PRJNA448733	SAMN08873329
UnknownBreed16	2/2	PRJNA448733	SAMN08873330
UnknownBreed17	2/2	PRJNA448733	SAMN08873331
UnknownBreed18	2/2	PRJNA448733	SAMN08873332
UnknownBreed19	2/2	PRJNA448733	SAMN08873333
UnknownBreed20	2/2	PRJNA448733	SAMN08873334
UnknownBreed21	1/1	PRJNA448733	SAMN08873335
UnknownBreed22	1/1	PRJNA448733	SAMN08873336
UnknownBreed23	2/2	PRJNA448733	SAMN08873337
UnknownBreed24	2/2	PRJNA448733	SAMN08873338
UnknownBreed25	2/2	PRJNA448733	SAMN08873339
UnknownBreed26	2/2	PRJEB16012	SAMEA4509488
UnknownBreed27	2/2	PRJEB16012	SAMEA104125119
UnknownBreed28	2/2	PRJNA203084	SAMN02144217
UnknownBreed29	2/2	PRJNA203084	SAMN02144216
UnknownPoodle01	2/2	PRJEB16012	SAMEA4506891
VillDog_Africa01	2/2	PRJNA232497	SAMN04851104
VillDog_Australia01	2/2	PRJEB2162	SAMEA1521940
VillDog_Bali01	2/2	PRJNA648123
VillDog_Borneo01	2/2	PRJNA232497	SAMN02485592
VillDog_Borneo02	2/2	PRJNA232497	SAMN02485593
VillDog_Borneo03	2/2	PRJNA232497	SAMN02485594
VillDog_China01	2/2	PRJNA192935	SAMN01974490
VillDog_China02	2/2	PRJNA192935	SAMN01974491
VillDog_China03	2/2	PRJNA192935	SAMN01974492
VillDog_China04	1/2	PRJNA232497	SAMN02485568
VillDog_China05	2/2	PRJNA232497	SAMN02485569
VillDog_China06	2/2	PRJNA232497	SAMN02485570
VillDog_China07	2/2	PRJNA232497	SAMN02485571
VillDog_China08	2/2	PRJNA232497	SAMN02485576
VillDog_China09	2/2	PRJNA232497	SAMN02485581
VillDog_China10	1/2	PRJNA233638	SAMN02585191
VillDog_China11	2/2	PRJNA233638	SAMN02585192
VillDog_China12	1/2	PRJNA233638	SAMN02585193
VillDog_China13	2/2	PRJNA233638	SAMN02585194
VillDog_China14	2/2	PRJNA233638	SAMN02585195
VillDog_China15	1/2	PRJNA233638	SAMN02585196
VillDog_China16	2/2	PRJNA233638	SAMN02585197
VillDog_China17	2/2	PRJNA233638	SAMN02585198
VillDog_China18	2/2	PRJNA233638	SAMN02585199
VillDog_China19	2/2	PRJNA233638	SAMN02585200
VillDog_China20	1/2	PRJNA233638	SAMN02585181
VillDog_China21	2/2	PRJNA233638	SAMN02585182
VillDog_China22	2/2	PRJNA233638	SAMN02585183
VillDog_China23	1/2	PRJNA233638	SAMN02585184
VillDog_China24	2/2	PRJNA233638	SAMN02585185
VillDog_China25	2/2	PRJNA233638	SAMN02585186
VillDog_China26	1/2	PRJNA233638	SAMN02585187
VillDog_China27	1/2	PRJNA233638	SAMN02585188
VillDog_China28	2/2	PRJNA233638	SAMN02585189
VillDog_China29	2/2	PRJNA233638	SAMN02585190
VillDog_China30	2/2	PRJNA233638	SAMN02585171
VillDog_China31	1/1	PRJNA233638	SAMN02585172
VillDog_China32	1/2	PRJNA233638	SAMN02585173
VillDog_China33	1/2	PRJNA233638	SAMN02585174
VillDog_China34	uncalled	PRJNA233638	SAMN02585175
VillDog_China35	uncalled	PRJNA233638	SAMN02585176
VillDog_China36	2/2	PRJNA233638	SAMN02585177
VillDog_China37	1/2	PRJNA233638	SAMN02585178
VillDog_China38	2/2	PRJNA233638	SAMN02585179
VillDog_China39	1/1	PRJNA233638	SAMN02585180
VillDog_China40	1/2	PRJNA233638	SAMN02585161
VillDog_China41	2/2	PRJNA233638	SAMN02585162
VillDog_China42	2/2	PRJNA233638	SAMN02585163
VillDog_China43	2/2	PRJNA233638	SAMN02585164
VillDog_China44	2/2	PRJNA233638	SAMN02585165
VillDog_China45	1/2	PRJNA233638	SAMN02585166
VillDog_China46	2/2	PRJNA233638	SAMN02585167
VillDog_China47	2/2	PRJNA233638	SAMN02585168
VillDog_China48	1/1	PRJNA233638	SAMN02585169
VillDog_China49	2/2	PRJNA233638	SAMN02585170
VillDog_China50	1/1	PRJNA232497	SAMN04851103
VillDog_China51	2/2	PRJNA232497	SAMN02485575
VillDog_China52	1/1	PRJNA232497	SAMN02485572
VillDog_Egypt01	2/2	PRJNA232497	SAMN02485582
VillDog_Egypt02	2/2	PRJNA232497	SAMN02485583
VillDog_India01	2/3	PRJNA232497	SAMN02485586
VillDog_India02	2/2	PRJNA232497	SAMN02485587
VillDog_India03	2/2	PRJNA232497	SAMN02485588
VillDog_India04	2/2	PRJNA232497	SAMN02485590
VillDog_India05	2/2	PRJNA232497	SAMN02485591
VillDog_Lebanon01	2/2	PRJNA232497	SAMN02485595
VillDog_Lebanon02	2/2	PRJNA232497	SAMN02485596
VillDog_Lebanon03	1/2	PRJNA232497	SAMN02485597
VillDog_Namibia01	2/2	PRJNA232497	SAMN02485598
VillDog_Namibia02	2/2	PRJNA232497	SAMN02485599
VillDog_Namibia03	2/2	PRJNA232497	SAMN02485600
VillDog_PapuaNG01	2/2	PRJNA232497	SAMN02485601
VillDog_PapuaNG02	2/2	PRJNA232497	SAMN02485602
VillDog_PapuaNG03	2/2	PRJNA232497	SAMN02485603
VillDog_Portugal01	2/2	PRJNA232497	SAMN02485604
VillDog_Portugal02	2/2	PRJNA232497	SAMN02485605
VillDog_Portugal03	2/2	PRJNA232497	SAMN04851101
VillDog_Qatar01	2/2	PRJNA232497	SAMN02485606
VillDog_Qatar02	2/2	PRJNA232497	SAMN02485607
VillDog_Taiwan01	2/2	PRJNA232497	SAMN02485608
VillDog_Vietnam01	2/2	PRJNA232497	SAMN02485609
VillDog_Vietnam02	2/2	PRJNA232497	SAMN02485610
VillDog_Vietnam03	uncalled	PRJNA232497	SAMN02485611
VillDog_Vietnam04	2/2	PRJNA232497	SAMN02485612
VillDog_Vietnam05	2/2	PRJNA232497	SAMN02485613
VillDog_Vietnam06	2/2	PRJNA232497	SAMN02485614
Vizsla01	2/2	PRJEB12339	SAMEA3724570
Vizsla02	2/2	PRJNA648123
Vizsla03	2/2	PRJNA648123
Weimaraner01	1/2	PRJEB16012	SAMEA4506902
Weimaraner02	1/1	PRJNA648123
Weimaraner03	1/2	PRJNA648123
Weimaraner04	1/1	PRJNA263947	SAMN13655904
Weimaraner05	2/2	PRJNA263947	SAMN13655903
WelshSpringerSpaniel01	1/2	PRJNA648123
WelshSpringerSpaniel02	2/3	PRJNA648123
WelshTerrier01	2/2	PRJNA263947	SAMN10940816
WelshTerrier02	2/2	PRJNA648123
WelshTerrier03	1/2	PRJNA648123
WelshTerrier04	1/1	PRJNA648123
WestHighlandWhiteTerr01	2/2	PRJNA448733	SAMN08873422
WestHighlandWhiteTerr02	2/3	PRJNA448733	SAMN08873423
WestHighlandWhiteTerr03	2/2	PRJNA263947	SAMN03580395
WestHighlandWhiteTerr04	2/2	PRJNA263947	SAMN03580396
WestHighlandWhiteTerr05	3/3	PRJNA263947	SAMN03580397
WestHighlandWhiteTerr06	2/2	PRJNA263947	SAMN03580398
WestHighlandWhiteTerr08	2/2	PRJNA448733	SAMN08873428
WestHighlandWhiteTerr09	2/2	PRJNA448733	SAMN08873429
WestHighlandWhiteTerr10	2/3	PRJEB16012	SAMEA4506901
WestHighlandWhiteTerr11	2/2	PRJEB16012	SAMEA4509489
WestHighlandWhiteTerr12	2/3	PRJEB16012	SAMEA104091561
WestHighlandWhiteTerr13	2/3	PRJNA685036
WestHighlandWhiteTerr15	2/3	PRJNA685036
WestHighlandWhiteTerr16	1/3	PRJNA685036
WestHighlandWhiteTerr17	3/3	PRJNA685036
WestHighlandWhiteTerr18	3/3	PRJNA685036
WestHighlandWhiteTerr19	2/2	PRJEB16012	SAMEA4848706
WestHighlandWhiteTerr20	2/2	PRJEB16012	SAMEA5059501
WestHighlandWhiteTerr21	2/2	PRJEB16012	SAMEA5059502
WestHighlandWhiteTerr22	2/2	PRJEB16012	SAMEA5059503
WestHighlandWhiteTerr23	2/2	PRJEB16012	SAMEA5059504
WestHighlandWhiteTerr24	2/2	PRJEB16012	SAMEA5059505
WestHighlandWhiteTerr25	3/3	PRJEB16012	SAMEA5059506
WestHighlandWhiteTerr26	2/3	PRJEB16012	SAMEA5059507
WestHighlandWhiteTerr27	2/2	PRJEB16012	SAMEA5059508
WestHighlandWhiteTerr28	2/2	PRJEB16012	SAMEA5059509
WestHighlandWhiteTerr29	2/2	PRJEB16012	SAMEA5059510
Whippet01	2/2	PRJEB16012	SAMEA4506886
Whippet02	2/2	PRJNA648123
Whippet03	2/2	PRJNA648123
Whippet04	2/2	PRJNA263947	SAMN13655893
WireFoxTerrier01	3/3	PRJNA648123
WireFoxTerrier02	2/2	PRJNA648123
WirehairedPointingGriffon01	2/2	PRJNA648123
WirehairedPointingGriffon02	2/2	PRJNA648123
WirehairedPointingGriffon03	2/2	PRJNA648123
Wolf_WO001_895	1/2	PRJEB16012	SAMEA104091563
Wolf_WO002_732	2/2	PRJEB16012	SAMEA104091564
Wolf_WO003_636	1/1	PRJEB16012	SAMEA104091565
Wolf01	2/2	PRJNA192935	SAMN01974486
Wolf02	2/2	PRJNA192935	SAMN01974487
Wolf03	2/2	PRJNA192935	SAMN01974488
Wolf04	2/2	PRJNA192935	SAMN01974489
Wolf05	1/3	PRJNA274504	SAMN03366711
Wolf06	2/2	PRJNA274504	SAMN03366712
Wolf07	2/2	PRJNA274504	SAMN03366710
Wolf08	1/1	PRJNA448733	SAMN08873071
Wolf18	2/2	PRJNA255370	SAMN02921310
Wolf19	2/2	PRJNA255370	SAMN02921311
Wolf20	2/2	PRJNA255370	SAMN02921312
Wolf21	2/2	PRJNA255370	SAMN02921313
Wolf22	1/1	PRJNA255370	SAMN02921314
Wolf23	1/1	PRJNA255370	SAMN02921315
Wolf24	3/3	PRJNA255370	SAMN02921316
Wolf25	2/2	PRJNA255370	SAMN02921317
Wolf26	2/2	PRJNA255370	SAMN02921318
Wolf27	2/2	PRJNA255370	SAMN02921319
Wolf28	1/2	PRJNA255370	SAMN02921320
Wolf29	1/1	PRJNA255370	SAMN02921321
Wolf30	2/2	PRJNA255370	SAMN02921322
Wolf31	2/2	PRJNA266585	SAMN03168394
Wolf32	2/2	PRJNA266585	SAMN03168397
Wolf33	1/1	PRJNA266585	SAMN03168399
Wolf34	2/2	PRJNA266585	SAMN03168396
Wolf35	2/2	PRJNA266585	SAMN03168398
Wolf36	2/2	PRJNA266585	SAMN03168400
Wolf37	2/2	PRJNA266585	SAMN03168393
Wolf38	2/2	PRJNA266585	SAMN03168395
Wolf39	3/3	PRJNA318403	SAMN04851099
Wolf40	2/2	PRJNA299506	SAMN04209256
Wolf41	2/2	PRJNA361023	SAMN06219538
Wolf42	1/3	PRJNA361023	SAMN06219539
WolfTibetan01	2/2	PRJNA448733	SAMN03652997
WolfTibetan02	1/2	PRJNA448733	SAMN03653003
WolfTibetan03	2/2	PRJNA448733	SAMN03652998
WolfTibetan04	1/2	PRJNA448733	SAMN03653001
WolfTibetan05	2/2	PRJNA448733	SAMN03653004
WolfTibetan06	1/2	PRJNA448733	SAMN03652999
WolfTibetan07	3/3	PRJNA448733	SAMN03653000
WolfTibetan08	1/1	PRJNA448733	SAMN03653002
XiasiDog01	2/2	PRJNA232497	SAMN02485580
Xoloitzcuintli01	1/2	PRJNA232497	SAMN02485566
Xoloitzcuintli02	3/3	PRJNA648123
Xoloitzcuintli03	3/3	PRJNA648123
YorkshireTerrier01	2/2	PRJEB13468	SAMEA3928145
YorkshireTerrier02	1/2	PRJNA299099	SAMN04195509
YorkshireTerrier03	1/2	PRJNA448733	SAMN08873447
YorkshireTerrier05	2/2	PRJNA448733	SAMN08873449
YorkshireTerrier06	2/2	PRJNA448733	SAMN08873450
YorkshireTerrier08	2/2	PRJNA448733	SAMN08873452
YorkshireTerrier09	1/1	PRJNA448733	SAMN08873453
YorkshireTerrier11	2/2	PRJNA448733	SAMN08873455
YorkshireTerrier12	2/2	PRJNA448733	SAMN08873456
YorkshireTerrier13	2/2	PRJNA448733	SAMN08873457
YorkshireTerrier14	2/2	PRJNA448733	SAMN08873458
YorkshireTerrier15	1/2	PRJNA448733	SAMN08873459
YorkshireTerrier16	2/2	PRJNA448733	SAMN08873460
YorkshireTerrier17	1/1	PRJNA448733	SAMN08873461
YorkshireTerrier18	2/3	PRJNA448733	SAMN08873462
YorkshireTerrier19	2/2	PRJNA448733	SAMN08873463
YorkshireTerrier21	2/2	PRJNA448733	SAMN08873465
YorkshireTerrier22	2/2	PRJNA448733	SAMN08873466
YorkshireTerrier23	2/2	PRJNA448733	SAMN08873467
YorkshireTerrier24	1/3	PRJNA448733	SAMN08873468
YorkshireTerrier25	2/2	PRJNA448733	SAMN08873469
YorkshireTerrier26	2/2	PRJNA448733	SAMN08873470
YorkshireTerrier27	2/2	PRJNA448733	SAMN08873471
YorkshireTerrier28	2/2	PRJNA448733	SAMN08873472
YorkshireTerrier29	2/2	PRJNA448733	SAMN08873473
YorkshireTerrier30	2/2	PRJNA448733	SAMN08873474
YorkshireTerrier31	2/2	PRJNA448733	SAMN08873475
YorkshireTerrier32	1/2	PRJNA448733	SAMN08873476
YorkshireTerrier33	2/2	PRJNA448733	SAMN08873477
YorkshireTerrier34	2/2	PRJNA448733	SAMN08873478
YorkshireTerrier35	2/2	PRJNA448733	SAMN08873479
YorkshireTerrier36	1/2	PRJNA448733	SAMN08873480
YorkshireTerrier37	2/2	PRJNA448733	SAMN08873481
YorkshireTerrier38	2/2	PRJNA448733	SAMN08873482
YorkshireTerrier39	2/2	PRJNA448733	SAMN08873483
YorkshireTerrier40	1/2	PRJNA448733	SAMN08873484
YorkshireTerrier41	2/2	PRJNA448733	SAMN08873485
YorkshireTerrier42	1/1	PRJNA448733	SAMN08873486
YorkshireTerrier43	uncalled	PRJNA448733	SAMN08873487
YorkshireTerrier44	2/2	PRJNA448733	SAMN08873488
YorkshireTerrier45	2/2	PRJNA448733	SAMN08873489
YorkshireTerrier46	2/2	PRJNA448733	SAMN08873490
YorkshireTerrier47	2/2	PRJNA448733	SAMN08873491
YorkshireTerrier48	2/2	PRJNA448733	SAMN08873492
YorkshireTerrier49	2/2	PRJNA448733	SAMN08873493
YorkshireTerrier50	2/2	PRJNA448733	SAMN08873494
YorkshireTerrier51	1/2	PRJNA448733	SAMN08873495
YorkshireTerrier52	2/2	PRJNA448733	SAMN08873496
YorkshireTerrier53	2/2	PRJNA448733	SAMN08873497
YorkshireTerrier54	1/2	PRJNA448733	SAMN08873498
YorkshireTerrier55	2/2	PRJNA448733	SAMN08873499
YorkshireTerrier56	2/2	PRJNA448733	SAMN08873500
YorkshireTerrier57	1/1	PRJNA448733	SAMN08873501
YorkshireTerrier58	1/3	PRJNA448733	SAMN08873502
YorkshireTerrier59	2/2	PRJNA448733	SAMN08873503
YorkshireTerrier62	1/2	PRJNA448733	SAMN08873506
YorkshireTerrier63	2/2	PRJNA448733	SAMN08873507
YorkshireTerrier64	2/2	PRJNA448733	SAMN08873508
YorkshireTerrier65	2/2	PRJNA448733	SAMN08873509
YorkshireTerrier66	1/2	PRJNA448733	SAMN08873510
YorkshireTerrier67	2/2	PRJNA448733	SAMN08873511
YorkshireTerrier68	2/2	PRJNA448733	SAMN08873512
YorkshireTerrier69	2/2	PRJNA448733	SAMN08873513
YorkshireTerrier70	uncalled	PRJNA448733	SAMN08873514
YorkshireTerrier71	2/2	PRJNA448733	SAMN08873515
YorkshireTerrier72	2/2	PRJNA448733	SAMN08873516
YorkshireTerrier73	2/2	PRJNA448733	SAMN08873517
YorkshireTerrier74	1/2	PRJNA448733	SAMN08873518
YorkshireTerrier75	2/2	PRJNA448733	SAMN08873519
YorkshireTerrier76	1/3	PRJNA648123
YorkshireTerrier77	1/2	PRJNA648123
