# Supplementary material for: Congenital idiopathic megaesophagus in the German shepherd dog is a sex-differentiated trait and is associated with an intronic variable number tandem repeat in Melanin-Concentrating Hormone Receptor 2
Source: PLoS Genet. 2022 Mar 10;18(3):e1010044. doi: 10.1371/journal.pgen.1010044 (PMC8912139; doi:10.1371/journal.pgen.1010044)
Supplement: S7 Table — (XLSX) [file pgen.1010044.s011.xlsx]

## Sheet: S7Table
Variant	Forward primer(s) (5′-3′)	Reverse primer (5′-3′)
MCHR2 g.58084223_58084226del	TTCTCATCACAACATATCAAGGGG	ATAAAGACCGCCACCAGCAC
MCHR2 g.58093157T>A	CCATTACCTCAGTGATTGGAACATTTAT	GAGCACCGACGAAGAGACT
MCHR2 g.58117748_58117780del	TTACCTCAAACATTCACACCATCC	GCTAAAGGGTCCACAAATCTGC
chr12.g.58158449A>G	GGGTTGAGGGGAGGAGGA	CTTAGCATAGTTGGTTTTATCACATTT
CFRNASEQ_IGNC_Spliced_00025252 g.58216509_58216510ins(6444)	F1: GACTGCTTCAGATGGGTGCC F2: CCTTTGTTCCGTTATTTCTTTTTCC	GAGCCTTGTGGGTGTTTATTCC
